# Supplementary material for: Sustained neural rhythms reveal endogenous oscillations supporting speech perception
Source: PLoS Biol. 2021 Feb 26;19(2):e3001142. doi: 10.1371/journal.pbio.3001142 (PMC7946281; doi:10.1371/journal.pbio.3001142)
Supplement: S1 Data — (XLSX) [file pbio.3001142.s006.xlsx]

## Sheet: Fig 1B
	irregularity detection performance (d-prime)
	intelligible (16-channel)		unintelligible (1-channel)			short (2s)	long (3s)		2 Hz	3 Hz
	2.29113		1.07499			1.79708	1.56904		1.06258	2.30354
	1.19984		0.75424			1.02218	0.931901		0.349242	1.60484
	1.55703		1.1713			1.46596	1.26237		1.38257	1.34577
	0.981126		0.521669			0.650943	0.851852		0.6766	0.826194
	1.43837		0.848695			1.30089	0.986177		0.750703	1.53637
	1.46051		1.22253			1.37055	1.31249		1.36126	1.32178
	1.70257		1.63364			2.19185	1.14437		1.43376	1.90245
	1.35028		0.620332			1.17124	0.799375		0.571167	1.39945
	1.09		0.943554			1.33315	0.700409		0.320606	1.71295
	1.37587		0.710063			1.21705	0.868889		0.813849	1.27209
	1.47171		0.944168			1.51348	0.902397		1.05032	1.36556
	0.777405		0.934291			0.983836	0.72786		0.821458	0.890239
	1.72169		1.1344			1.56695	1.28914		0.602058	2.25403
	1.85165		1.21494			1.96314	1.10345		1.3989	1.66769
	1.11162		0.253442			0.906893	0.458173		0.68666	0.678406
	0.974532		0.714227			0.936662	0.752097		0.635714	1.05305
	2.12884		1.80996			2.07037	1.86843		1.61416	2.32464
	0.209985		0.370808			0.409161	0.171633		0.278091	0.302703
	1.30588		1.44078			1.71747	1.02919		0.597562	2.1491
	2.04084		1.23028			1.70562	1.5655		1.36692	1.9042
	1.58507		0.825104			1.5385	0.871677		0.790363	1.61981
mean	1.41076		0.970162			1.373	1.00792		0.884026	1.4969
std	0.479231		0.390597			0.45891	0.386923		0.404876	0.54821

## Sheet: Fig 2A
RSR values in entrained time window
	Average over sensors									Average over conditions
	Intelligible/short		Intelligible/long		Unintelligible/short		Unintelligible/long			Gradiometers
	0.124819		0.158912		0.138938		0.140019		Subjects	0.0910784	0.120601	0.276708	0.124104	0.299368	0.261062	0.212815	0.14023	0.0539262	0.138236	0.0668157	0.110445	0.210236	0.0836325	0.140362	0.301512	0.0591658	0.0886766	0.0766269	0.0767984	0.0564194	0.0198658	0.0386813	0.0537272	0.142821	0.110286	0.131711	0.15412	0.0904239	0.0622127	0.0903427	0.0936507	0.0320802	0.057798	0.052957	0.03648	0.0478195	0.0882865	0.0663643	0.0799801
	0.144313		0.143649		0.126083		0.117219			0.190533	0.150561	0.194205	0.113929	0.30837	0.230492	0.263492	0.297631	0.104242	0.108472	0.0718808	0.170473	0.145583	0.117095	0.135237	0.14583	0.0809723	0.0533847	0.0891261	0.0689862	0.0647539	0.0962535	0.145823	0.0454953	0.158954	0.13833	0.160166	0.112721	0.0348027	0.0611578	0.0372418	0.0682416	0.111599	0.0412163	0.0930607	0.100324	0.105237	0.117049	0.102769	0.161456
	0.195792		0.213486		0.174581		0.2114			0.190824	0.377528	0.629909	0.18104	0.619227	0.400504	0.265863	0.350574	0.213905	0.286056	0.225672	0.446247	0.339799	0.295199	0.215308	0.264305	0.0995608	0.0365776	0.0579224	0.100138	0.0806452	0.175907	0.274654	0.1769	0.295859	0.289315	0.208194	0.188439	0.0447961	0.0739703	0.0662044	0.128749	0.20381	0.103659	0.0992503	0.144274	0.1655	0.224926	0.193084	0.340983
	0.178932		0.190331		0.14268		0.0899914			0.0956142	0.266838	0.377965	0.092621	0.479741	0.391242	0.124541	0.428948	0.153295	0.289488	0.188961	0.390979	0.246924	0.158212	0.11145	0.0928515	0.0955715	0.0726082	0.0791213	0.111667	0.0876632	0.127883	0.146661	0.133315	0.0873792	0.0900821	0.0806688	0.0321131	0.0703065	0.0643258	0.0523241	0.0572217	0.0414332	0.0529415	0.0684495	0.0568755	0.0791356	0.147208	0.0594312	0.0989994
	0.208676		0.181427		0.160283		0.114263			0.062421	0.204158	0.320203	0.021902	0.435644	0.412252	0.268897	0.343576	0.130015	0.143621	0.113649	0.219976	0.270226	0.141272	0.101805	0.214323	0.0618613	0.0408236	0.0231401	0.0793664	0.0383584	0.143168	0.221979	0.121847	0.230531	0.250091	0.268108	0.189072	0.0839844	0.0989405	0.114469	0.176534	0.204112	0.115446	0.094173	0.11226	0.191164	0.239886	0.281676	0.226016
	0.142887		0.166684		0.169703		0.0922832			0.122466	0.191794	0.306227	0.0780074	0.191752	0.108961	0.188151	0.261584	0.082937	0.12494	0.121903	0.136723	0.103292	0.116762	0.0813634	0.141132	0.0317293	0.0105926	0.0449257	0.100303	0.0707052	0.0587361	0.0915381	0.0790391	0.0848756	0.122702	0.0877332	0.110856	0.0163047	0.0268724	0.0541472	0.0986771	0.171249	0.0584183	0.0401437	0.071223	0.0827357	0.0916943	0.112958	0.306796
	0.163678		0.162765		0.126825		0.0311293			0.16656	0.24877	0.291824	0.20108	0.463068	0.426244	0.298433	0.305462	0.181212	0.213456	0.143243	0.218959	0.275939	0.151442	0.133665	0.264036	0.114902	0.0741486	0.103475	0.178615	0.0921615	0.0632415	0.108214	0.0643596	0.108845	0.0992033	0.141489	0.111757	0.099057	0.0725708	0.0998355	0.082681	0.153423	0.0933035	0.0841737	0.117589	0.0815481	0.0618407	0.0920586	0.136372
	0.185967		0.0922568		0.0995349		0.0522783			0.0743405	0.134831	0.240526	0.0685981	0.290661	0.232164	0.117332	0.289202	0.0773433	0.0913641	0.0293824	0.141801	0.121081	0.112309	0.0547991	0.151997	0.0200219	0.0108031	0.0372945	0.0692229	0.0652928	0.160596	0.11728	0.0987074	0.0798659	0.146315	0.102184	0.0480264	0.0457661	0.0825522	0.0270137	0.0207501	0.0742259	0.00733801	0.14904	0.116649	0.172258	0.128765	0.174077	0.350995
	0.0780698		0.110495		0.150797		0.141711			0.161054	0.149348	0.126053	0.232634	0.192933	0.178896	0.241366	0.326844	0.121097	0.134334	0.120828	0.157172	0.135072	0.111195	0.0522422	0.112953	0.0888864	0.0737079	0.082889	0.114139	0.0947537	0.0975769	0.0891061	0.10832	0.0430423	0.0787138	0.0737876	0.0411692	0.100065	0.0604694	0.106548	0.124302	0.12536	0.0391467	0.0705912	0.0401451	0.0593513	0.130271	0.0816528	0.0954547
	0.104068		0.139658		0.130707		0.125205			0.0926111	0.126787	0.268496	0.0816025	0.620763	0.402756	0.305042	0.58178	0.089051	0.299605	0.258099	0.40971	0.356345	0.216994	0.201596	0.198738	0.0675844	0.0562522	0.0619718	0.0997806	0.106551	0.0906645	0.173452	0.144759	0.146771	0.145955	0.100624	0.141137	0.059719	0.0630034	0.0024257	0.0161934	0.0889939	0.054655	0.0578713	0.0977187	0.130832	0.17201	0.134666	0.138854
	0.215675		0.227601		0.115202		0.169889			0.246702	0.264147	0.609788	0.267417	0.589223	0.616677	0.351873	0.134317	0.147005	0.30277	0.141986	0.436112	0.493447	0.271905	0.290171	0.442166	0.0613213	0.0341388	0.0205715	0.0556192	0.0408051	0.0440364	0.159846	0.102714	0.200407	0.0890985	0.172198	0.185534	0.0113368	0.0513501	0.0400969	0.0895557	0.106017	0.0889854	0.0332146	0.0859522	0.0628366	0.107076	0.154058	0.205763
	0.0973716		0.122848		0.116538		0.0921636			0.131614	0.215188	0.316577	0.199032	0.379934	0.26536	0.254047	0.40237	0.193055	0.263283	0.239127	0.225946	0.297719	0.153153	0.199467	0.297602	0.123416	0.11906	0.167122	0.217013	0.192429	0.048568	0.00562839	0.129516	0.113249	0.0331767	0.0375424	0.0671679	0.143826	0.145851	0.113176	0.115086	0.105168	0.0905891	0.11433	0.0917062	0.11906	0.0417053	0.136027	0.134352
	0.17587		0.170288		0.161771		0.168474			0.0963652	0.149063	0.478552	0.144643	0.568186	0.333887	0.228228	0.264635	0.140412	0.195573	0.152042	0.251985	0.251384	0.199317	0.201574	0.248801	0.120192	0.0972189	0.108685	0.108072	0.100399	0.140111	0.208352	0.127799	0.170976	0.171932	0.153064	0.142735	0.0644267	0.0808214	0.0563714	0.0969839	0.12911	0.0833928	0.0891932	0.115546	0.155043	0.202243	0.182564	0.272487
	0.288714		0.240096		0.324697		0.251121			0.363455	0.530927	0.452513	0.48564	0.374138	0.516421	0.526703	0.540523	0.381521	0.525476	0.480166	0.4366	0.506139	0.344121	0.306822	0.510984	0.251889	0.153684	0.26616	0.432855	0.309976	0.230404	0.291334	0.300032	0.203125	0.246733	0.32195	0.275441	0.136669	0.166732	0.170621	0.163533	0.16	0.139585	0.179303	0.144438	0.208077	0.241919	0.172889	0.288896
	0.100556		0.18131		0.114031		0.132975			0.154609	0.215469	0.197885	0.140203	0.220235	0.323882	0.224241	0.181914	0.206103	0.128496	0.288845	0.163298	0.314203	0.16783	0.122602	0.193181	0.0829394	0.0596016	0.121088	0.161547	0.208274	0.140593	0.0694787	0.235239	0.158224	0.133953	0.101429	0.137008	0.0890347	0.0931804	0.0725024	0.0748878	0.126319	0.0604638	0.124099	0.0438267	0.124218	0.120702	0.0949537	0.126434
	0.0808036		0.09905		0.0486203		0.058197			0.0463912	0.0538027	0.115574	0.0437185	0.20391	0.192773	0.143437	0.171328	0.0338561	0.0891301	0.0798846	0.0847159	0.186832	0.12466	0.11299	0.144729	-0.00676421	0.0348872	0.0708807	0.0580801	0.0476865	0.035433	0.0631685	0.0472455	0.0837231	0.0928853	0.116406	0.123598	0.0751473	0.0851688	0.0719201	0.0716563	0.0516346	0.0677457	0.0505537	0.0594405	0.0420613	0.055221	0.0873062	0.121497
	0.231765		0.252874		0.153657		0.166896			0.427096	0.235478	0.447601	0.451927	0.739992	0.464388	0.455514	0.555533	0.293998	0.287744	0.205832	0.35821	0.133096	0.102189	0.0825411	0.305487	0.217117	0.213784	0.200784	0.287585	0.175812	0.110978	0.120234	0.0999302	0.0178672	0.0634626	0.033537	0.040754	0.242841	0.185427	0.26184	0.256699	0.256062	0.181984	0.145319	0.14632	0.132233	0.101734	0.105221	0.213486
	0.23948		0.175867		0.0862186		0.097743			0.187468	0.17348	0.340045	0.176749	0.439538	0.400449	0.406603	0.464652	0.117843	0.15354	0.140343	0.0702115	0.288367	0.179063	0.161463	0.283611	0.04403	0.0569982	0.0763493	0.143227	0.105486	0.0918423	0.0909197	0.129645	0.111559	0.0635947	0.0773898	0.0980921	0.123455	0.115124	0.11302	0.137529	0.146504	0.119999	0.119824	0.140992	0.039635	0.0610334	0.057279	0.163995
	0.284387		0.293297		0.160527		0.208697			0.328592	0.348143	0.414264	0.318582	0.665286	0.527053	0.312915	0.395323	0.43523	0.369643	0.352873	0.487783	0.447676	0.349309	0.306487	0.314269	0.325187	0.181392	0.244928	0.355035	0.197287	0.136094	0.223284	0.22563	0.264681	0.248399	0.187896	0.188875	0.125759	0.159505	0.197709	0.297383	0.298679	0.181914	0.167087	0.221074	0.206382	0.204935	0.238886	0.375266
	0.139288		0.190386		0.161945		0.133405			0.127849	0.119808	0.332102	0.0832614	0.494315	0.487631	0.236954	0.298083	0.0898923	0.252266	0.15741	0.301977	0.395595	0.206117	0.152396	0.283291	-0.00628153	-0.0250341	-0.00415381	0.0706383	0.0429213	0.118824	0.142473	0.0577225	0.189312	0.226236	0.275045	0.168708	0.00554048	0.0493584	0.0321629	0.050219	0.148573	0.0970055	0.0715096	0.143387	0.210227	0.19698	0.303361	0.364887
	0.163271		0.145129		0.129371		0.141369			0.194508	0.235572	0.357513	0.189904	0.390999	0.374397	0.288645	0.323118	0.123181	0.268166	0.166373	0.266643	0.283136	0.149437	0.102373	0.221198	0.0408781	0.0285839	0.0559306	0.0661454	0.0530805	0.0925482	0.169853	0.152804	0.108755	0.16014	0.165662	0.111997	0.0543233	0.0459999	0.073663	0.132502	0.146064	0.0578503	0.0835486	0.0626524	0.0642849	0.108564	0.150457	0.218379
mean	0.16878		0.17421		0.14251		0.130306
std	0.0615311		0.0510903		0.0516937		0.0544097
[truncated: 62 more columns]

## Sheet: Fig 2B
RSR values in entrained time window
Intelligible/short
	Gradiometers
Subjects	0.121649	0.0672909	0.260339	0.141203	0.300765	0.255683	0.34523	0.225347	0.144621	0.054842	0.0114826	-0.00509304	0.20306	0.036607	0.148408	0.368029	0.106545	0.128486	0.108048	0.0942214	0.0220112	-0.0124818	-0.0397862	-0.0233137	0.12433	0.166844	0.177994	0.190541	0.117166	0.0517633	0.0284112	0.0246666	-0.0463104	-0.000143734	0.0065612	-0.0201691	0.0349055	0.0249645	0.0732716	0.0489729	0.150098	-0.086434	0.0499396	0.0486926	0.0389672	0.0556802	0.266173	0.317943	0.424185
	0.244238	0.0954032	0.224088	0.196669	0.324841	0.347771	0.193899	0.310244	0.166612	0.148109	0.1619	0.168383	0.307334	0.211334	0.102485	0.168663	0.153625	0.132635	0.164947	0.0885649	0.0743257	0.0826163	0.170827	0.0338429	0.124743	0.0662813	0.183135	0.127838	0.0573273	0.0777622	-0.00824758	0.0338045	0.176893	0.0925979	0.114707	0.151939	0.139053	0.0767611	0.128728	0.138367	0.101318	0.0663399	0.0966773	0.291456	0.227559	0.187092	0.288439	0.335588	0.383452
	0.218671	0.333371	0.592746	0.265461	0.616065	0.440712	0.133513	0.324397	0.327201	0.353506	0.281027	0.517279	0.406568	0.299338	0.230705	0.215767	0.186527	0.0697372	0.145414	0.191553	0.13995	0.260874	0.209871	0.194734	0.271976	0.262368	0.200767	0.193375	0.0941445	0.16237	0.0905332	0.108881	0.242168	0.182815	0.198096	0.244418	0.194641	0.223751	0.139731	0.150693	0.446482	0.317949	0.183743	0.247764	0.289765	0.239665	0.231296	0.513316	0.397862
	0.0221545	0.25764	0.31343	0.0675147	0.295557	0.245344	0.19719	0.540718	0.00519738	0.222162	0.194919	0.349025	0.238967	0.107004	0.041965	0.152549	-0.0584887	-0.043408	0.0388346	0.0301457	0.0952067	0.187586	0.127011	0.149384	0.00690193	0.133161	0.136882	0.0314762	0.0166094	0.0650632	-0.00890055	0.0473463	0.0555454	0.0882618	0.109265	0.0626931	0.15232	0.206551	0.158743	0.220534	0.381193	0.212798	0.0953942	0.158705	0.0374246	0.0452246	0.355719	0.250585	0.737075
	0.132264	0.35134	0.383996	0.158049	0.49701	0.525745	0.406782	0.462084	0.260925	0.18678	0.0686676	0.347183	0.318279	0.087512	0.0996925	0.330554	0.0898898	0.0745793	0.0830495	0.130107	0.0353941	0.0898644	0.133095	0.077428	0.258159	0.262744	0.351583	0.278002	0.104622	0.12258	0.233993	0.277428	0.305277	0.185661	0.123366	0.247991	0.280617	0.319501	0.458843	0.366594	0.301186	0.269302	0.361173	0.43669	0.319374	0.357692	0.333809	0.558839	0.389469
	0.063334	0.180782	0.355327	-0.0205771	0.230482	0.135836	0.25499	0.296882	0.177258	0.105424	0.131013	0.0891854	0.141792	0.185897	0.149998	0.219613	0.1236	0.0573264	0.147856	0.210039	0.133761	0.0705049	0.115027	0.128014	0.161494	0.224589	0.124317	0.133509	0.0625076	0.0536722	0.0276057	0.0512296	0.140716	0.0149276	0.0786779	0.0714075	0.0945659	0.119083	0.0917953	0.254633	0.351118	0.121956	0.210361	0.40185	0.322405	0.190765	0.417581	0.626622	0.508991
	0.349025	0.308616	0.501914	0.437316	0.735006	0.609523	0.415705	0.557875	0.266113	0.264793	0.169292	0.277268	0.352721	0.222259	0.241746	0.270998	0.113638	0.0406075	0.0550681	0.216133	0.0459241	0.0540107	0.155662	0.10686	0.171011	0.192448	0.200468	0.210888	0.0543512	0.0201503	0.0537719	0.0791504	0.172076	0.072809	0.0443	0.14997	0.0689408	0.0743057	0.0904454	0.0527672	0.0801061	0.1479	0.238381	0.412297	0.346704	0.279105	0.25324	0.466662	0.207297
	0.213104	0.275774	0.446312	0.146242	0.390526	0.353742	0.280196	0.272703	0.287655	0.254912	0.0524436	0.312996	0.22704	0.228728	0.0464079	0.146673	0.188172	0.199362	0.234529	0.224386	0.132193	0.264151	0.120935	0.127003	0.105293	0.225752	0.225151	0.0383245	0.15408	0.23167	0.0581406	0.102517	0.240844	0.123374	0.32599	0.30644	0.379021	0.203459	0.251393	0.501882	0.40971	0.363323	0.268408	0.626096	0.436242	0.583617	0.491591	0.590195	0.261157
	0.277653	0.166771	0.0958746	0.165423	0.0840894	0.119593	0.209946	0.211393	0.155946	0.211872	0.107542	0.181252	0.0640628	0.0397701	-0.0335978	0.0370318	0.0889221	0.0891453	0.0628536	0.126414	0.122518	0.0530941	0.0406831	0.100717	-0.0569892	0.00619972	0.0566129	-0.00544274	0.0546196	0.0183509	0.124977	0.12266	0.0754127	0.00968565	0.0601563	-0.0328241	-0.0780082	0.0070452	-0.0335303	-0.0375569	0.0183769	-0.00528107	0.162811	0.215899	0.143641	0.0392707	0.215048	0.318078	0.0873241
	0.150649	0.182281	0.232495	0.0970397	0.538904	0.438123	0.331321	0.606258	0.0640476	0.39138	0.301497	0.417402	0.340532	0.263979	0.159922	0.0718207	0.0824581	0.0532998	0.05463	0.0671706	0.0665443	0.0189601	0.269455	0.159717	0.162203	0.16995	0.0801269	0.158828	0.0835856	0.0829629	0.0609875	0.049791	0.0790435	0.0890889	0.0425077	0.115545	0.0392278	0.140198	0.055855	0.0506806	-0.0608842	-0.0399814	0.0606499	0.0458335	0.137079	0.135079	-0.00911947	-0.0214141	0.266816
	0.432556	0.353203	0.652706	0.360356	0.710594	0.589075	0.359568	0.172481	0.324347	0.399413	0.232958	0.610817	0.483637	0.338896	0.290311	0.39295	0.180593	-0.00697498	0.071408	0.140453	0.0836734	0.0667983	0.189184	0.158792	0.269544	0.225902	0.244249	0.193509	-0.0914944	0.0701652	-0.0168745	0.117325	0.132162	0.0561391	0.0506297	0.0989065	0.0282074	0.0992377	0.145585	0.265336	0.338118	0.188562	0.339236	0.607921	0.317838	0.26423	0.345172	0.456308	0.260427
	0.206643	0.310875	0.345571	0.291307	0.382655	0.199255	0.306339	0.378979	0.276187	0.360506	0.301668	0.317766	0.228179	0.189274	0.227345	0.312095	0.185841	0.146815	0.200191	0.259965	0.178734	0.0213645	0.0126644	0.136266	0.19477	0.0646926	0.0684038	0.136855	0.0789146	0.145389	0.0558525	0.0962608	0.0964707	0.104362	0.159215	0.102241	0.0404783	0.00783013	0.167354	0.0503559	0.0669409	-0.0289056	0.125554	0.11615	0.0715576	0.101664	0.176938	0.242993	0.0934693
	0.244497	0.181185	0.52461	0.23936	0.565478	0.276063	0.290437	0.325753	0.235987	0.10151	0.101356	0.242627	0.12278	0.0266731	0.214827	0.313193	0.243381	0.17758	0.136535	0.156638	0.08136	0.197192	0.113269	0.0553649	0.161686	0.134858	0.165983	0.10475	0.0528056	0.116443	-0.058644	-0.0157765	0.114347	0.0738587	0.136792	0.157081	0.202546	0.236566	0.143288	0.193503	0.0987395	0.0727484	0.134064	0.293423	0.208454	0.14828	0.348723	0.493209	0.23221
	0.483503	0.570118	0.590543	0.622476	0.527443	0.682443	0.838315	0.670605	0.491438	0.674041	0.48207	0.576566	0.577163	0.244325	0.232303	0.646654	0.365482	0.273875	0.403421	0.58462	0.345634	0.196892	0.166096	0.255604	0.139638	0.121538	0.259029	0.0610531	0.241128	0.266394	0.291896	0.330466	0.242236	0.230862	0.211324	0.173344	0.14318	0.080211	0.0681054	0.264406	0.264481	0.148874	0.381085	0.298186	0.29213	0.0751891	0.53829	0.474387	0.790539
	0.232483	0.205663	0.169928	0.130702	0.174172	0.25957	0.0708111	0.0359982	0.170445	0.136913	0.217546	0.170165	0.182807	0.000698136	0.185758	0.174836	0.00796835	-0.0691739	0.0542419	0.118086	0.152805	0.105796	0.0155209	0.090248	0.202669	0.093005	0.0321767	0.217144	0.0587287	0.0640376	0.137854	0.0974147	0.136761	0.0513978	0.0545938	-0.0315661	0.051915	0.128472	0.0952719	0.0751158	0.0375406	0.0418789	0.144665	0.160493	0.118048	0.115936	0.360608	0.544016	0.101513
	0.105649	0.102574	0.168162	0.0496159	0.149694	0.152886	0.109619	0.15666	0.120533	0.19322	0.178134	0.143455	0.171394	0.100689	0.0544082	0.132461	0.0742708	0.10399	0.118421	0.136369	0.0724239	0.0638871	0.0443631	0.0824802	0.00521864	0.0775894	0.122172	0.0604233	0.132924	0.141711	0.0933745	0.0609888	0.0262928	0.0888834	0.0552473	0.00979519	0.0232364	0.0915647	0.0474898	0.113943	0.0630125	0.184724	0.0109987	-0.0283147	0.0652253	0.0715171	0.00695687	0.0720211	0.186038
	0.52911	0.352716	0.59504	0.462726	0.770797	0.498604	0.538925	0.570069	0.314293	0.290262	0.174207	0.38263	0.100263	0.126044	0.0340161	0.320807	0.223525	0.211106	0.154061	0.237817	0.210742	0.248213	0.203057	0.18913	0.0215059	0.0800769	-0.0734694	0.0419529	0.223855	0.203198	0.260809	0.258257	0.240586	0.191637	0.219958	0.174754	0.241211	0.217722	0.156139	0.29912	0.270772	0.0793012	0.257928	0.371513	0.338889	0.22214	0.636066	0.786184	0.674157
	0.287697	0.270403	0.553202	0.267079	0.693296	0.636808	0.567213	0.641405	0.142804	0.300183	0.214638	0.126855	0.474331	0.290271	0.280465	0.417153	0.0845693	0.108039	0.12656	0.215553	0.132823	0.176796	0.202643	0.213759	0.237486	0.180125	0.133074	0.239264	0.208843	0.171957	0.242718	0.250714	0.285922	0.221065	0.152526	0.208571	0.0858266	0.156096	0.0934493	0.229234	0.241609	0.15782	0.208884	0.306977	0.309247	0.157918	0.43481	0.592924	0.677069
	0.63181	0.387313	0.672234	0.622788	0.779362	0.868823	0.52267	0.636187	0.584229	0.562199	0.422197	0.561366	0.540673	0.368354	0.34961	0.255017	0.412736	0.194382	0.25303	0.532809	0.220019	0.129426	0.289611	0.21248	0.363485	0.327865	0.289254	0.261258	0.136741	0.0936193	0.256661	0.372807	0.337724	0.238739	0.143946	0.20954	0.150042	0.193528	0.20124	0.294577	0.28557	0.315986	0.533103	0.796317	0.480749	0.319407	0.440673	0.698201	0.337262
	0.0967785	-0.0165911	0.397444	0.0450897	0.547494	0.440202	0.12273	0.286657	0.0111321	0.152854	0.177453	0.237582	0.378948	0.190317	0.111854	0.271464	-0.0387219	-0.0311384	-0.0022054	0.054415	0.00295113	0.0626653	0.125282	0.0477077	0.142981	0.231101	0.242784	0.145765	0.0447735	0.0940047	0.0241465	0.00300835	0.151703	0.133888	0.0181251	0.170995	0.149826	0.190079	0.250193	0.28119	0.192673	0.225296	0.123344	0.251303	0.328767	0.258334	0.456822	0.555491	0.598219
	0.302845	0.195335	0.399877	0.224475	0.53456	0.360596	0.259079	0.342989	0.188769	0.190458	0.198387	0.259937	0.241578	0.191342	0.0868578	0.127614	0.114421	0.0125796	0.0324808	0.102853	0.0163539	0.0183576	0.203295	0.127117	0.0938396	0.21269	0.186406	0.136473	0.00633258	0.0207704	0.0726826	0.182868	0.181467	0.0971785	-0.0515558	0.0638849	-0.00539382	0.0853139	0.146705	0.240503	0.119151	0.113516	0.278886	0.476782	0.287457	0.221077	0.396509	0.545995	0.154492
Intelligible/long
	Gradiometers
Subjects	0.0669588	0.134822	0.298256	0.101407	0.417646	0.430474	0.219733	0.223471	0.084827	0.229011	0.136034	0.183921	0.35459	0.176856	0.190399	0.312055	0.111936	0.107857	0.117533	0.0755607	0.0834469	0.0124335	0.0734005	0.0565399	0.211249	0.131147	0.175488	0.151937	0.0494283	0.0580545	0.00925621	-0.00800684	-0.0579825	-0.0214565	0.0669761	-0.00389681	0.0777751	0.18318	0.160383	0.133591	0.242115	0.18948	-0.0121891	0.195085	0.182628	0.0977626	0.284062	0.37567	0.502974
	0.227751	0.170584	0.277046	0.0888387	0.252697	0.292891	0.218124	0.210012	0.132968	0.172209	0.0645929	0.114632	0.281603	0.166523	0.100153	0.133779	0.0538404	0.0109404	0.0113027	0.0648183	0.0098097	0.144478	0.239899	0.10261	0.251013	0.29386	0.280644	0.18979	0.0239212	0.0632275	0.0672612	0.122281	0.13695	0.0618351	0.115061	0.131456	0.172034	0.20478	0.21068	0.27254	0.21871	0.206162	0.144959	0.222635	0.15382	0.269997	0.360258	0.417702	0.404455
	0.239501	0.385898	0.66455	0.135769	0.753679	0.53652	0.169072	0.361844	0.109179	0.368389	0.181293	0.500588	0.434994	0.459841	0.289632	0.265836	-0.026137	-0.0467336	-0.0861063	-0.070205	-0.0272915	0.221718	0.469484	0.241797	0.49484	0.498966	0.353202	0.285222	-0.00212023	-0.00658122	0.00706094	0.0758835	0.076087	-0.00673872	-0.0198512	-0.022773	0.153199	0.391862	0.268528	0.406003	0.60356	0.48598	0.151101	0.254185	0.340807	0.176849	0.447438	0.582651	0.431556
	0.120096	0.33981	0.346561	0.094734	0.54999	0.481171	0.109473	0.713905	0.215874	0.352786	0.183975	0.490849	0.318927	0.191201	0.134607	0.0932388	0.196181	0.188181	0.143771	0.204022	0.0931248	0.0788095	0.170236	0.122119	0.0718898	0.132178	-0.0186318	0.0385457	0.216798	0.137031	0.207538	0.127916	0.0322661	0.135054	0.105873	0.10773	0.0350963	0.0673501	-0.00692444	0.102982	0.257101	0.0877377	0.113507	0.348324	0.157884	0.140743	0.244169	0.321624	0.634501
	0.156654	0.360534	0.375006	0.0303911	0.450683	0.364847	0.250247	0.260951	0.201299	0.164744	0.145579	0.290482	0.289032	0.151755	0.162583	0.222567	0.102259	0.104817	0.0584986	0.102826	0.0652771	0.268318	0.298424	0.145884	0.301945	0.382157	0.378247	0.173684	0.143048	0.138658	0.0886194	0.117331	0.213535	0.0876156	0.156233	0.185857	0.239535	0.333013	0.194595	0.164208	0.311942	0.404285	0.181991	0.257879	0.265397	0.270248	0.256459	0.491511	0.458027
	-0.00551972	0.232953	0.331487	0.0565666	0.195596	0.131846	0.168778	0.334833	0.0931925	0.220306	0.140557	0.20147	0.114154	0.148408	0.0583605	0.0788254	0.0345864	-0.0287519	-0.0222111	0.11244	0.0546024	0.139378	0.172389	0.0878781	0.143998	0.214778	0.204097	0.156499	0.00604107	-0.0437679	0.136467	0.169636	0.207284	0.0325023	0.00468929	0.0983773	0.193202	0.276684	0.288033	0.377076	0.436275	0.290129	0.342938	0.533899	0.395845	0.262783	0.267	0.640325	0.452195
	0.280274	0.27546	0.423586	0.324117	0.767191	0.605958	0.366008	0.50162	0.323615	0.364272	0.223535	0.32218	0.422482	0.222845	0.175927	0.29428	0.224105	0.177029	0.240879	0.363434	0.160777	0.111433	0.11772	0.0432126	0.135454	0.0916884	0.162401	0.155956	0.138218	0.117195	0.116862	0.162782	0.18329	0.0791061	0.0876531	0.0989539	0.179079	0.0648288	0.13196	0.219472	0.0392794	0.0746033	0.256571	0.307485	0.331032	0.214346	0.341173	0.507376	0.165781
	0.03499	0.0714683	0.269856	-0.0187761	0.234676	0.174861	0.21414	0.227618	-0.0943957	-0.0499251	0.0202827	0.0976723	-0.0444718	0.0652761	0.0962594	0.0629005	-0.0689882	-0.0370389	0.0241429	0.0223554	0.173686	0.237519	0.109402	0.165296	0.0907254	0.194655	0.170749	0.0994934	0.0404592	0.0911107	0.0229028	-0.0602507	-0.0590208	-0.0604431	0.240584	0.12334	0.193347	0.0631016	0.194773	0.335921	0.310646	0.150696	-0.0583218	0.0853357	0.188309	0.380116	0.319345	0.356946	0.40431
	0.0153615	0.198994	0.373995	0.154598	0.297129	0.176966	0.213725	0.332546	0.0821749	0.0556449	0.0405916	0.209511	0.0493648	0.144034	0.0959009	0.0317465	0.0757173	0.0505621	0.0184283	-0.0304984	0.061779	0.0726542	0.158285	0.100574	0.12087	0.139114	0.0840942	0.0903281	0.074335	-0.00262571	0.0603721	0.0964855	0.0375911	-0.0473813	-0.00685225	-0.00773627	0.0619298	0.221735	0.155276	0.169404	0.102084	0.173801	0.147248	0.245966	0.227677	0.158611	0.221695	0.342915	0.233079
	0.130149	-0.0188396	0.137663	0.160533	0.605622	0.309297	0.353241	0.68174	-0.00115297	0.196029	0.246065	0.377082	0.425112	0.285032	0.262797	0.315257	0.0295412	0.0738402	0.0613079	0.0799416	0.100643	0.156116	0.220991	0.20181	0.124053	0.130924	0.124589	0.144972	0.0719626	0.0357438	-0.0030884	-0.0141169	0.123424	0.0550303	0.0336465	0.069291	0.133388	0.195352	0.163705	0.252965	0.0843664	0.161662	0.0982604	0.222545	0.219158	0.226232	0.134191	0.149055	0.156922
	0.360401	0.331736	0.705791	0.360348	0.652755	0.638113	0.434693	0.227453	0.163244	0.287964	0.085796	0.463866	0.491877	0.370882	0.364797	0.468341	0.0936276	0.0658457	0.0398399	0.0759814	0.0464068	0.00159674	0.198089	0.119936	0.266411	0.0554676	0.2536	0.251975	0.0407399	0.0630139	0.0788569	0.160602	0.200592	0.157361	0.104192	0.116806	0.106683	0.10245	0.219085	0.173228	0.316954	0.210381	0.275662	0.603188	0.377129	0.228412	0.321424	0.519952	0.224649
	0.244516	0.262508	0.404311	0.275542	0.514062	0.428288	0.438	0.477305	0.307839	0.270002	0.282158	0.308814	0.422173	0.248793	0.17642	0.315238	0.221376	0.235672	0.254769	0.308682	0.276498	0.0328906	0.069946	0.29556	0.1257	0.0913561	0.112608	0.0216428	0.242749	0.206474	0.113463	0.0853721	0.0408766	0.0439549	0.136194	0.0786541	0.170241	0.0776214	0.156873	0.24366	0.0876513	-0.0478222	0.149258	0.127843	0.153414	0.160004	0.298362	0.234529	0.16701
	0.171575	0.110534	0.495678	0.222852	0.655819	0.416056	0.244153	0.253911	0.0673382	0.146629	0.074092	0.204157	0.35913	0.235659	0.308783	0.352428	0.0262757	0.0113126	-0.0102027	-0.0171963	-0.00314224	0.0946745	0.199538	0.138002	0.181062	0.180711	0.130789	0.174532	0.0278719	0.0347496	0.10574	0.176339	0.223247	0.0876209	0.068802	0.0940676	0.150809	0.125961	0.157519	0.242433	0.173852	0.253274	0.204504	0.31077	0.339454	0.176907	0.413022	0.614831	0.180015
	0.357582	0.57634	0.417001	0.544051	0.226088	0.38673	0.536421	0.61732	0.362216	0.533928	0.546236	0.386483	0.356456	0.220641	0.147167	0.323715	0.224873	0.154323	0.242312	0.416106	0.357804	0.223837	0.234533	0.399209	0.161608	0.26251	0.283641	0.195766	0.134068	0.148811	0.227091	0.228567	0.214344	0.13625	0.165051	0.138295	0.15029	0.213734	0.132992	0.178563	0.412863	0.30728	0.258362	0.22571	0.328189	0.233484	0.43494	0.481179	0.72061
	0.245094	0.264569	0.315071	0.218608	0.416553	0.484658	0.358929	0.246903	0.220937	0.216534	0.365287	0.206339	0.35204	0.0978153	0.146866	0.286017	0.0592324	0.0326336	0.100192	0.249645	0.234673	0.249572	0.0182692	0.220604	0.226889	0.300913	0.19596	0.140929	0.0943327	0.0252436	0.0204387	0.105357	0.0957554	-0.00719081	0.0474316	0.0567334	0.181695	0.281388	0.221628	0.277059	0.0595902	0.152269	0.1602	0.354358	0.236069	0.185143	0.519643	0.736294	0.124073
	0.146982	0.183944	0.184039	0.191852	0.191056	0.208879	0.297779	0.251013	0.143848	0.151539	0.161317	0.10362	0.21525	0.236754	0.108868	0.18774	0.0571926	0.0532453	0.131177	0.17148	0.112726	0.134462	0.13403	0.149905	0.113025	0.108874	0.0809509	0.128817	0.0699716	0.151876	0.0689822	0.0892001	0.0888606	0.104564	0.0952333	0.106539	0.150525	0.0612374	0.199028	0.161141	0.0409299	0.0856582	0.104813	-0.0274004	0.0574501	0.149385	0.180292	0.156058	0.275753
	0.574009	0.311284	0.479431	0.562157	0.897599	0.527151	0.428181	0.650954	0.43096	0.387755	0.277999	0.498301	0.17979	0.0931424	0.129719	0.319768	0.284665	0.285768	0.249606	0.407528	0.133269	0.0325337	0.0968272	0.0123668	0.000563371	0.110195	0.168641	0.0883466	0.362761	0.24525	0.399662	0.409445	0.456302	0.320337	0.148747	0.231307	0.166344	0.0598385	0.0995775	0.204195	0.325886	0.229487	0.443252	0.489165	0.483594	0.351662	0.731249	0.988443	0.779012
	0.296632	0.194036	0.382464	0.253397	0.551329	0.496207	0.536532	0.607249	0.066334	0.134482	0.158159	0.0578075	0.339364	0.228922	0.227795	0.427631	-0.0048803	0.0745221	0.0997916	0.126807	0.134415	0.143805	0.105538	0.203351	0.152037	0.080644	0.0836264	0.106029	0.133772	0.161931	0.0409059	0.144387	0.145169	0.115818	0.200255	0.16824	0.022129	0.0879308	0.0801226	0.187008	0.136207	0.0579424	0.141166	0.224188	-0.00948569	0.0696757	0.344861	0.595678	0.530957
	0.435385	0.303736	0.520135	0.496803	0.817299	0.701624	0.445965	0.599719	0.519392	0.410144	0.408456	0.500865	0.494305	0.500408	0.391081	0.460789	0.351512	0.14352	0.149437	0.380821	0.194244	0.217367	0.413207	0.393099	0.375313	0.361227	0.272224	0.291947	0.188354	0.0659753	0.302508	0.365053	0.321405	0.158925	0.110344	0.231086	0.241993	0.33589	0.295875	0.43307	0.374234	0.374097	0.49066	0.695277	0.593531	0.364975	0.52512	0.739539	0.503657
	0.172544	0.18335	0.213304	0.132712	0.60311	0.561019	0.197582	0.49422	0.149468	0.321191	0.229392	0.31946	0.411524	0.231707	0.113445	0.203864	-0.00844193	-0.0165248	-0.0494172	0.111941	0.0337819	0.106752	0.261831	0.133581	0.254699	0.344243	0.338555	0.247442	0.000811174	0.0194332	0.0568823	0.103265	0.14042	0.030409	0.0396259	0.0305399	0.208944	0.273069	0.377063	0.501826	0.415722	0.411103	0.251512	0.402152	0.416697	0.358965	0.606053	0.6523	0.720596
	0.114935	0.191719	0.37402	0.175522	0.586428	0.442443	0.221158	0.354468	0.0553145	0.313149	0.195152	0.329715	0.213364	0.226821	0.149318	0.134728	-0.0193083	-0.0289224	0.0203774	0.038895	0.0336857	0.0381552	0.281654	0.192541	0.226877	0.276052	0.175264	0.15333	-0.0161526	-0.02068	0.0266349	0.107454	0.0860099	-0.0322599	0.0696722	0.0590347	0.026331	0.0996167	0.115083	0.231595	0.167278	0.179235	0.196235	0.343054	0.265938	0.147612	0.327002	0.448564	0.0363856
Unintelligible/short
	Gradiometers
Subjects	0.190866	0.102635	0.156956	0.152683	0.223302	0.178867	0.18132	0.16632	0.0625307	0.182104	0.168204	0.157691	0.205782	0.160863	0.124318	0.323828	0.0544409	0.0733485	0.0465979	0.148677	0.110261	0.0211236	0.0942737	0.0966521	0.112296	0.13333	0.0755213	0.109363	0.13927	0.084469	0.118774	0.142523	0.0716946	0.0715679	0.080638	0.060865	0.0038626	0.101822	0.0337191	0.0682835	0.294587	-0.0227428	0.121594	0.200855	0.0720929	-0.0235491	0.271929	0.43065	0.349444
	0.185437	0.15178	0.148083	0.0937667	0.321098	0.17616	0.296579	0.390871	0.0454715	0.0850637	-0.0716766	0.296296	-0.0215986	0.0882817	0.225265	0.181948	-0.00156896	-0.0280706	-0.0187781	0.00600191	-0.0192155	0.0260339	0.0929341	-0.0101749	0.124331	0.0460046	0.00791934	0.0400504	-0.0629658	-0.112808	0.0132891	0.106629	0.0334192	-0.0951325	-0.0373759	-0.0300723	-0.0288477	0.0782893	0.0423235	0.0832869	0.127924	0.0771068	0.199014	0.232749	0.113718	0.0237811	0.292372	0.350851	0.390308
	0.182913	0.433468	0.666337	0.23667	0.517278	0.342929	0.420134	0.331279	0.240976	0.238591	0.205679	0.390671	0.238345	0.174268	0.150559	0.27013	0.219504	0.1655	0.135325	0.163052	0.101144	0.02536	0.135186	0.0878808	0.127149	0.106516	0.0168035	0.0125581	0.130654	0.124166	0.149375	0.192207	0.259825	0.19292	0.109315	0.169643	0.0239277	0.0612422	0.0733	0.307424	0.0861272	0.0521234	0.234634	0.325419	0.315404	0.209868	0.46509	0.49626	0.563105
	0.180094	0.158457	0.413092	0.200021	0.50719	0.341252	0.181565	0.207612	0.241204	0.234812	0.127185	0.297162	0.201811	0.13659	0.204461	0.172677	0.188824	0.160423	0.13614	0.147806	0.0543348	0.0643104	0.0738648	0.0580774	0.165941	0.0452232	0.106198	0.0988421	0.0701291	0.0555169	0.047686	0.0766316	0.0798996	0.039767	0.00307089	0.0409529	0.0521296	0.151941	0.0581843	0.0198963	0.125806	0.0612882	0.178514	0.297796	0.112545	0.100578	0.0960538	0.0948117	0.314158
	0.0115607	0.112712	0.387214	-0.033385	0.473061	0.553251	0.304827	0.462564	0.0972854	0.246215	0.279923	0.206772	0.386109	0.202623	0.093828	0.134963	0.112335	0.0371748	0.0643741	0.151928	0.0920759	0.160859	0.248802	0.152914	0.183687	0.208496	0.273546	0.224541	0.0185483	0.119798	0.115334	0.231498	0.202453	0.131106	0.0688725	0.0133503	0.129084	0.143379	0.216372	0.206131	0.174421	0.232686	0.305854	0.159574	0.294141	0.22196	0.297355	0.45891	0.412085
	0.296453	0.319772	0.362731	0.140437	0.188854	0.163775	0.194053	0.227775	0.104532	0.0831797	0.077551	0.114527	0.0788837	0.0847941	0.0847676	0.181448	0.0658739	0.0541781	0.0762367	0.065972	0.0673906	0.058801	0.0632275	0.118271	0.0347317	0.0962878	0.0683729	0.111875	0.0602146	0.127282	0.0751318	0.13658	0.248165	0.171513	0.0668699	0.115774	0.0434522	-0.00168739	0.0860461	0.402401	0.427204	0.104873	0.17514	0.318332	0.41775	0.279933	0.531897	0.203198	0.46193
	-0.000338981	0.216927	0.177538	-0.0337153	0.244644	0.2346	0.237297	0.156204	0.18705	0.176188	0.171988	0.186844	0.24463	0.197551	0.129986	0.292345	0.160699	0.0992275	0.139862	0.194947	0.139413	0.0823701	0.120054	0.11573	0.162814	0.168403	0.177106	0.0992329	0.130958	0.107946	0.152598	0.124349	0.239987	0.161043	0.113701	0.176463	0.109327	0.127381	0.135017	0.212322	0.300033	0.235711	0.173339	0.183813	0.253756	0.205558	0.215055	0.078991	0.196821
	0.0418847	0.119687	0.202947	0.0842024	0.389656	0.21094	0.000651378	0.423901	0.093036	0.177824	0.0112942	0.188539	0.186331	0.0772631	0.0727915	0.190006	-0.0281602	-0.0812896	0.0145573	0.0669538	-0.00488002	0.122148	0.129653	0.0043418	-0.0280017	0.0870011	-0.0101379	-0.0400787	-0.0322315	-0.000474115	-0.00945923	0.0561016	0.1245	0.00722842	0.0308238	0.0951359	0.157762	0.130857	0.152947	0.424942	0.177774	0.0195529	0.194116	0.132003	0.151892	0.318418	0.321099	0.364086	0.213117
	0.270107	0.172751	0.0794271	0.409256	0.285443	0.321681	0.387	0.503428	0.1468	0.176072	0.231888	0.202808	0.328944	0.15824	0.061248	0.22612	0.0477507	0.046204	0.170601	0.233335	0.182455	0.157352	0.119846	0.164408	0.026174	0.103725	0.0357834	0.0104094	0.0731706	0.0738541	0.139615	0.165306	0.123109	0.0664843	0.143131	0.0867864	0.0931099	0.185332	0.0430342	0.00447998	0.152158	0.100368	0.181991	0.230931	0.174752	0.0869564	0.205631	0.253719	0.387548
	0.121438	0.128235	0.34936	0.127265	0.685646	0.464703	0.334777	0.491454	0.157714	0.373609	0.325376	0.418878	0.332374	0.186875	0.247753	0.269189	0.0971487	0.0703696	0.0732074	0.18068	0.114915	0.053047	0.0773435	0.134976	0.141984	0.105429	0.0600659	0.116757	0.052417	0.0396905	-0.00136292	0.0650868	0.0478776	-0.00230384	0.0347108	0.079314	0.160734	0.131768	0.124334	0.0872639	0.0819925	0.0942714	0.0679451	0.108851	0.108546	0.165401	0.158333	0.263703	0.188435
	0.100989	0.150397	0.448125	0.178742	0.487363	0.573238	0.270418	0.00720299	-0.0254523	0.174687	0.00903456	0.280167	0.374114	0.0998281	0.243653	0.383923	-0.0475542	0.0678635	-0.0119313	-0.0285065	0.0164593	-0.0152962	0.0515567	-0.0117798	0.0891413	-0.0253663	0.0620034	0.13331	0.0983995	0.0307515	0.10851	0.0240404	4.86028e-05	0.0603349	-0.013567	0.0463517	0.0149886	0.0285485	0.0883538	0.102235	0.161625	0.131198	0.0339638	0.281503	0.130264	-0.0292561	0.286057	0.0576649	0.15789
	0.00962197	0.164746	0.283447	0.113502	0.337013	0.282991	0.191884	0.447885	0.0971255	0.243292	0.224871	0.158964	0.350383	0.154998	0.230127	0.342018	0.027909	0.0313338	0.0678185	0.137756	0.170529	0.0558155	-0.0199882	0.130763	0.0482375	0.0360052	0.0329098	0.0187562	0.1278	0.116308	0.15382	0.140169	0.17374	0.126583	0.0790984	0.0874868	0.122791	0.0828816	0.159332	0.0507664	0.0830697	0.0910141	0.0954818	0.152679	0.118997	0.134389	0.336327	0.416517	0.143446
	0.00751781	0.213108	0.461553	0.0976449	0.537721	0.229998	0.139187	0.210475	0.182444	0.274886	0.180561	0.332301	0.182185	0.239635	0.107773	0.166267	0.150456	0.149415	0.17424	0.135234	0.0977488	0.100829	0.221523	0.12907	0.123118	0.129451	0.131471	0.110117	0.146359	0.176337	0.136307	0.11923	0.0670819	0.1394	0.0452376	0.0930979	0.137512	0.178568	0.204691	0.325149	0.308523	0.234558	0.127993	0.286525	0.174111	0.126858	0.311757	0.497037	0.367118
	0.394682	0.610082	0.423609	0.446517	0.268836	0.528367	0.43806	0.387029	0.288746	0.433459	0.465563	0.33722	0.566687	0.435321	0.413811	0.612056	0.176222	0.0441067	0.16923	0.296287	0.231449	0.289435	0.401707	0.279703	0.181731	0.267207	0.351458	0.359387	0.0955511	0.144204	0.157634	0.149834	0.129208	0.114411	0.194187	0.196717	0.327954	0.359182	0.321622	0.489482	0.37195	0.315524	0.111163	0.385952	0.343725	0.274178	0.48655	0.311405	0.435323
	0.0853177	0.222893	0.191437	0.122827	0.193042	0.30143	0.275621	0.304489	0.23338	0.0874788	0.395058	0.123026	0.397468	0.293212	0.0651297	0.215539	0.191081	0.149156	0.186123	0.195922	0.326844	0.126256	0.103902	0.403588	0.0330067	0.0789326	0.0234662	0.0744108	0.0865023	0.0962959	0.0184093	0.0100764	0.163098	0.103846	0.204141	-0.00282609	0.0941675	0.0318233	-0.0217132	0.0256706	0.131939	0.0853734	0.137537	0.111428	0.133704	0.0350823	0.222297	0.460979	0.289492
	-0.0140096	-0.0598655	0.13546	0.0247105	0.24186	0.187251	0.0334412	0.110389	-0.0539589	0.0232188	0.053836	0.027341	0.178291	0.122464	0.219432	0.163259	-0.0752504	0.00218437	0.0670631	-0.0136991	0.0521092	-0.0340256	0.0102055	6.1076e-05	0.132168	0.0718102	0.197706	0.187863	0.0529151	0.0503876	0.0600554	0.138433	0.0670084	0.0502264	0.0396093	0.0688533	-0.00644044	0.0444631	0.0616466	0.102537	-0.0242288	0.00339524	0.0936072	0.0626798	0.0430227	0.044913	0.115983	0.10667	0.13498
	0.353037	0.192577	0.348962	0.360578	0.641669	0.376015	0.309591	0.428885	0.295427	0.279082	0.161396	0.349752	0.0596268	0.0610671	0.00753884	0.235475	0.233795	0.238567	0.217319	0.286598	0.202823	0.153984	0.14757	0.0981203	0.00884103	0.0954931	0.00505179	-0.0438448	0.215858	0.201418	0.198651	0.156669	0.182964	0.142543	0.113425	0.0648399	0.168695	0.127824	0.116075	0.107274	0.205169	0.163694	0.201162	0.201298	0.177384	0.112098	0.388464	0.605417	0.413508
	0.105862	0.125702	0.254119	0.0731302	0.246411	0.222212	0.258217	0.298192	0.137513	0.0238706	0.0610163	0.0505669	0.189361	0.116737	0.0724223	0.133855	0.0482788	0.0394968	0.0434827	0.0873326	0.0202177	-0.00121056	-0.0478012	0.0588534	-0.0162263	-0.028954	-0.0240665	-0.0157955	0.103968	0.0960149	0.0919686	0.0560191	0.10944	0.131786	0.070134	0.120807	0.0189356	-0.0262282	0.0505853	0.0654474	0.035075	-0.0982046	0.0720381	0.0896411	0.0862331	0.0559078	0.105528	0.203263	0.34979
	0.181764	0.271557	0.203306	0.0834974	0.56831	0.257838	0.185379	0.102861	0.291843	0.246839	0.280866	0.417665	0.294682	0.24341	0.307	0.310039	0.254503	0.182485	0.250277	0.254523	0.137086	0.0594771	0.137999	0.119712	0.206369	0.130188	0.0941486	0.12405	0.0474673	0.185792	0.086474	0.197724	0.203421	0.114761	0.130833	0.168146	0.164211	0.107551	0.140075	0.257108	0.244311	0.129195	0.392852	0.365894	0.239177	0.277759	0.182896	0.111791	0.279376
	0.165234	0.192123	0.384521	0.0917911	0.460336	0.508271	0.302155	0.137662	0.130012	0.344052	0.16984	0.420716	0.429703	0.214482	0.230798	0.355177	0.0494222	0.0263402	0.0637371	0.132732	0.149805	0.194741	0.043315	0.0816955	0.169725	0.0842095	0.245393	0.18847	0.0844782	0.145133	0.0989049	0.133766	0.203372	0.17967	0.156486	0.239862	0.248105	0.134665	0.283078	0.340038	0.267678	0.142639	0.200586	0.298525	0.324624	0.341501	0.362424	0.531381	0.412999
	0.108686	0.273771	0.318341	0.102237	0.151	0.295899	0.329792	0.278156	0.107052	0.182377	0.0771068	0.22153	0.238368	0.00795531	0.135175	0.297483	0.0411776	0.0599313	0.0883955	0.00325615	0.0911913	0.165363	0.0680538	0.117476	0.0440256	0.0987282	0.162351	0.107305	0.128752	0.10053	0.128688	0.129968	0.179394	0.136532	0.152202	0.071826	0.185912	0.168816	0.214319	0.255641	0.153598	0.154997	0.108689	0.231392	0.180331	0.151662	0.194284	0.310402	0.205107
Unintelligible/long
	Gradiometers
Subjects	-0.01516	0.177658	0.39128	0.101121	0.255758	0.179222	0.104977	-0.0542164	-0.076274	0.0869883	-0.0484574	0.105259	0.0775106	-0.0397964	0.0983243	0.202136	-0.0362589	0.0450154	0.0343292	-0.011266	0.00995851	0.0583879	0.0268371	0.0850306	0.123409	0.0098237	0.0978403	0.16464	0.0558312	0.0545641	0.20493	0.21542	0.160919	0.181224	0.0576529	0.109121	0.0747349	0.0431796	-0.0019161	0.0690733	0.220694	0.0667824	0.196149	0.197037	0.15492	0.184933	0.137003	0.433596	0.444173
	0.104707	0.184477	0.127603	0.0764411	0.334842	0.105143	0.345364	0.279398	0.0719143	0.0285046	0.132707	0.10258	0.0149929	0.0022407	0.113047	0.0989319	0.117993	0.0980346	0.199033	0.11656	0.194096	0.131885	0.0796324	0.0557029	0.135726	0.147174	0.168967	0.093205	0.120928	0.216449	0.0766647	0.0102517	0.0991353	0.105565	0.179851	0.147973	0.138708	0.108368	0.0293436	0.15163	0.145563	0.0758287	0.0320024	0.0482473	0.121461	0.1583	0.321539	0.249458	0.24079
	0.12221	0.357375	0.596002	0.0862583	0.589885	0.281856	0.340732	0.384775	0.178262	0.183738	0.234688	0.376449	0.279289	0.24735	0.190335	0.305488	0.0183485	-0.0421934	0.0370568	0.116151	0.108778	0.195676	0.284075	0.183187	0.28947	0.289408	0.262004	0.262602	-0.0434941	0.0159263	0.0178483	0.138026	0.237158	0.0456419	0.109442	0.185809	0.290232	0.222849	0.290778	0.499811	0.346064	0.197816	0.307393	0.427226	0.359746	0.314716	0.643223	0.82168	0.664092
	0.0601115	0.311446	0.438778	0.00821403	0.566225	0.497202	0.00993401	0.253557	0.150904	0.348193	0.249765	0.42688	0.22799	0.198051	0.0647653	-0.047059	0.0557698	-0.0147629	-0.00226048	0.0646946	0.107987	0.180825	0.215533	0.203678	0.104784	0.0497661	0.0982272	-0.0404118	-0.0223107	-0.000307842	-0.0370271	-0.0230069	-0.00197839	-0.0513165	0.0555895	0.0161255	0.076997	0.162991	0.0277216	0.0525848	0.257471	0.253739	0.045729	0.236276	0.088507	0.0512674	0.126931	0.0061383	0.295983
	-0.0507954	-0.00795348	0.134595	-0.0674468	0.321821	0.205163	0.113734	0.188707	-0.0394477	-0.023257	-0.0395737	0.035468	0.0874854	0.123199	0.0511159	0.169207	-0.0570383	-0.0532768	-0.113362	-0.0673954	-0.0393136	0.05363	0.207594	0.111163	0.178336	0.146965	0.0690555	0.0800605	0.0697187	0.0147262	0.0199303	0.0798772	0.095181	0.0574007	0.0282201	0.00184317	0.115419	0.163649	0.256895	0.167132	0.248982	0.202828	0.169604	0.046794	0.0676669	0.0907429	0.261171	0.52968	0.425844
	0.135596	0.0336682	0.175365	0.135603	0.152075	0.00438642	0.134784	0.186846	-0.0432344	0.0908517	0.138492	0.141709	0.0783383	0.0479481	0.0323274	0.08464	-0.0971431	-0.0403821	-0.0221786	0.0127586	0.0270668	-0.0337398	0.0155094	-0.0180058	-0.000721746	-0.0448448	-0.045854	0.0415417	-0.0635443	-0.0296964	-0.0226162	0.0372628	0.0888287	0.0147308	0.0103377	-0.000666573	-0.000277225	-0.0273025	-0.0140403	0.193075	0.31925	0.039673	0.151436	0.309069	0.252269	0.132733	0.345608	0.314751	0.248145
	0.0372789	0.194077	0.0642603	0.0766012	0.105429	0.254897	0.174722	0.00614807	-0.0519295	0.0485708	0.00815845	0.0895456	0.0839242	-0.0368886	-0.0129972	0.198519	-0.0388352	-0.0202698	-0.0219092	-0.0600537	0.0225324	0.0051525	0.0394211	-0.0083637	-0.0338974	-0.0557264	0.0259796	-0.0190477	0.0727012	0.0449918	0.0761106	-0.0355568	0.0183374	0.060256	0.0910405	0.0449694	-0.0311546	-0.0191528	0.0108123	0.0609277	0.10239	-0.0701745	-0.0280398	0.0159323	0.0567629	0.0186274	0.106178	-0.00898807	0.00431832
	0.00738357	0.0723934	0.0429908	0.0627245	0.147788	0.189113	-0.0256588	0.232587	0.0230779	-0.0173544	0.033509	-0.0320028	0.115426	0.0779676	0.00373765	0.208409	-0.0109362	-0.0378208	-0.124051	-0.0368034	-0.0398287	0.018566	0.109132	0.0981883	0.151447	0.0778502	0.0229726	0.0943662	0.0207565	0.00790247	0.0364705	-0.0153674	-0.00941925	-0.0408069	-0.0012382	-0.0583206	-0.0410976	0.117641	0.0971964	0.141233	0.119003	-0.012568	0.00481925	-0.0161394	0.00583513	0.0215299	0.212031	0.266186	0.186426
	0.0810961	0.0588753	-0.0450863	0.201258	0.10507	0.0973428	0.154794	0.260008	0.0994686	0.0937456	0.103291	0.0351185	0.0979157	0.102736	0.0854177	0.156912	0.143155	0.10892	0.0796735	0.127306	0.0122631	0.107207	0.0376102	0.0675833	0.0821139	0.065816	0.11866	0.0693821	0.198136	0.152298	0.101227	0.112759	0.265326	0.127798	0.0859291	0.114354	0.160374	0.10697	0.161832	0.245492	0.19263	0.0611061	0.175363	0.287923	0.358221	0.204128	0.29958	0.190078	0.244904
	-0.031792	0.215469	0.354465	-0.0584276	0.652882	0.398902	0.200828	0.547666	0.135595	0.237403	0.159458	0.425479	0.327361	0.132089	0.135912	0.138685	0.0611896	0.0274992	0.0587417	0.0713307	0.1441	0.134535	0.126017	0.082535	0.158843	0.177517	0.137716	0.143989	0.0309106	0.0936162	-0.0468334	-0.0359874	0.10563	0.0768047	0.12062	0.126724	0.18998	0.220722	0.194769	0.164506	0.118729	0.0895923	0.0780496	0.131142	0.159187	0.133521	0.119516	0.140503	0.231635
	0.0928627	0.221252	0.632529	0.170224	0.506182	0.66628	0.342813	0.130131	0.12588	0.349014	0.240154	0.389599	0.624161	0.278012	0.261921	0.523451	0.0186185	0.00982099	-0.0170305	0.0345492	0.0166808	0.123047	0.200555	0.143907	0.17653	0.10039	0.12894	0.163342	-0.00229797	0.0414696	-0.0101052	0.0562547	0.0912666	0.0821062	-0.00839609	0.0817445	0.101468	0.198068	0.163208	0.282251	0.339301	0.109985	0.157773	0.39636	0.368254	0.154935	0.273243	0.132481	0.223496
	0.0656737	0.122622	0.23298	0.115775	0.286007	0.150905	0.0799648	0.305311	0.0910676	0.179334	0.14781	0.118242	0.190141	0.0195475	0.163977	0.221059	0.058539	0.0624179	0.14571	0.161649	0.143956	0.0842014	-0.0401087	-0.0445237	0.0842897	-0.0593471	-0.0637515	0.0914176	0.125839	0.115232	0.129569	0.138541	0.109585	0.0874572	0.0828152	0.0984428	0.142729	-0.00151191	0.0605486	0.192624	0.104447	-0.0702568	0.174483	0.290181	0.298344	0.248474	0.305309	0.374329	0.120793
	-0.0381281	0.0914237	0.432366	0.0187144	0.513727	0.41343	0.239135	0.268399	0.0758809	0.259268	0.252158	0.228854	0.34144	0.2953	0.174915	0.163315	0.0606543	0.0505678	0.134166	0.157612	0.225631	0.167747	0.299075	0.188759	0.218036	0.242707	0.184012	0.181543	0.0306707	-0.00424413	0.0420833	0.108144	0.111763	0.032692	0.105941	0.117937	0.129305	0.267879	0.22476	0.328863	0.29484	0.322848	0.140617	0.473549	0.320952	0.222856	0.412417	0.650749	0.49651
	0.218054	0.367169	0.3789	0.329515	0.474184	0.468143	0.294015	0.487138	0.383685	0.460474	0.426796	0.446132	0.524249	0.476197	0.434005	0.461512	0.240977	0.142433	0.249676	0.434409	0.305017	0.211452	0.362998	0.26561	0.329525	0.335678	0.393672	0.485559	0.0759279	0.10752	0.0058635	-0.0547366	0.0542133	0.0768163	0.146652	0.0693973	0.210885	0.314548	0.168837	0.223133	0.16003	0.275295	-0.0601135	0.357096	0.232457	0.30595	0.287707	0.247023	0.385267
	0.0555421	0.16875	0.115104	0.088676	0.0971713	0.249871	0.191603	0.140264	0.19965	0.0730603	0.17749	0.153661	0.324497	0.279593	0.092654	0.0963309	0.0734756	0.12579	0.143796	0.0825335	0.118775	0.0807468	0.140223	0.226515	0.170331	0.0629605	0.154113	0.115549	0.116575	0.187144	0.113308	0.0867031	0.10966	0.0938021	0.190231	0.152966	0.169096	0.0411244	0.0846279	0.127892	0.193047	0.214843	0.0459787	0.318685	0.174096	0.232292	0.279801	0.656866	0.165332
	-0.0530566	-0.0114417	-0.025366	-0.0913042	0.233032	0.222078	0.132909	0.16725	-0.0749977	-0.0114575	-0.0737477	0.0644477	0.182392	0.0387309	0.069251	0.0954551	-0.0832698	-0.0198704	-0.033138	-0.0618294	-0.0465133	-0.0225917	0.0640756	-0.043464	0.0844803	0.113267	0.064797	0.117289	0.0447786	-0.00329926	0.0652684	-0.00199648	0.0243768	0.0273088	0.0121249	0.052574	0.000923826	0.0236189	0.0410607	0.108365	0.0320966	0.0976262	-0.0395578	0.00987765	0.0532397	0.114552	0.150969	0.237163	0.332945
	0.252227	0.0853366	0.366972	0.422248	0.649903	0.455784	0.545361	0.572225	0.135313	0.193876	0.209728	0.202158	0.192705	0.128504	0.158891	0.345898	0.126484	0.119694	0.182151	0.218398	0.156412	0.00918094	0.0334806	0.100103	0.0405584	-0.0319144	0.0339243	0.0765613	0.16889	0.0918433	0.188239	0.202425	0.144395	0.0734191	0.0991445	0.114381	-0.0473174	0.00155187	0.0490941	0.243354	0.174629	0.0796684	0.279397	0.296692	0.295152	0.0865573	0.473496	0.479248	0.446003
	0.0596814	0.103781	0.170397	0.113391	0.267116	0.246571	0.264449	0.311762	0.12472	0.155626	0.127557	0.0456165	0.150413	0.0803223	0.0651707	0.155804	0.0481521	0.00593488	0.0355629	0.143214	0.13449	0.0479788	0.103299	0.0426172	0.0729404	0.0225637	0.116925	0.0628703	0.0472358	0.0305918	0.0764893	0.0989967	0.0454862	0.0113266	0.0563806	0.0663507	0.0316491	0.026335	0.00495883	0.174292	-0.0369216	0.0207395	0.149431	0.194056	0.0849391	0.121858	0.310707	0.510269	0.472846
	0.0654082	0.429965	0.261381	0.071239	0.496174	0.279926	0.0976472	0.242523	0.345456	0.25939	0.299974	0.471236	0.461043	0.285063	0.178256	0.231233	0.281997	0.20518	0.326966	0.251988	0.237797	0.138107	0.0523203	0.177228	0.113556	0.174318	0.0959583	0.0782456	0.130473	0.292632	0.145194	0.25395	0.332166	0.215229	0.283227	0.275525	0.269284	0.18277	0.318352	0.516311	0.442854	0.320517	0.354878	0.342125	0.454498	0.404163	0.379835	0.309982	0.434063
	0.0768381	0.12035	0.333138	0.0634526	0.36632	0.441032	0.325348	0.273791	0.0689577	0.190968	0.0529562	0.230148	0.362204	0.187963	0.153487	0.30266	-0.0273845	-0.0788133	-0.0287298	-0.0165347	-0.0148531	0.111138	0.139463	-0.0320946	0.189844	0.245389	0.27345	0.0931537	-0.107901	-0.0611372	-0.0512822	-0.0391631	0.0987964	0.0440554	0.0718016	0.132151	0.234032	0.190108	0.30311	0.336493	0.285948	0.224975	0.0151463	0.169763	0.24858	0.231301	0.403621	0.525039	0.423343
	0.251568	0.281464	0.337813	0.25738	0.29201	0.398649	0.344553	0.316859	0.14159	0.386677	0.194849	0.255391	0.439232	0.171629	0.0381408	0.32497	0.0272221	0.0707469	0.0824688	0.119578	0.0710912	0.148317	0.12641	0.17408	0.0702792	0.0530877	0.138627	0.0508798	0.0983614	0.0833792	0.0666463	0.109718	0.137387	0.0299511	0.163876	0.0558641	0.0502905	0.0805107	0.12572	0.145777	0.0712521	0.0761545	0.188867	0.327089	0.280957	0.0605087	0.231955	0.348432	0.204528
[truncated: 53 more columns]

## Sheet: Fig 2C
RSR values in entrained time window
intelligible conditions
	Gradiometers
Subjects	0.0943037	0.101057	0.279298	0.121305	0.359205	0.343079	0.282481	0.224409	0.114724	0.141927	0.0737583	0.0894139	0.278825	0.106732	0.169404	0.340042	0.109241	0.118171	0.11279	0.084891	0.0527291	-2.41767e-05	0.0168072	0.0166131	0.16779	0.148995	0.176741	0.171239	0.0832973	0.0549089	0.0188337	0.00832986	-0.0521465	-0.0108001	0.0367686	-0.012033	0.0563403	0.104072	0.116827	0.0912818	0.196106	0.0515233	0.0188752	0.121889	0.110797	0.0767214	0.275118	0.346807	0.463579
	0.235994	0.132993	0.250567	0.142754	0.288769	0.320331	0.206011	0.260128	0.14979	0.160159	0.113246	0.141508	0.294468	0.188928	0.101319	0.151221	0.103733	0.0717875	0.0881247	0.0766916	0.0420677	0.113547	0.205363	0.0682266	0.187878	0.18007	0.23189	0.158814	0.0406243	0.0704948	0.0295068	0.0780429	0.156922	0.0772165	0.114884	0.141698	0.155543	0.14077	0.169704	0.205453	0.160014	0.136251	0.120818	0.257046	0.19069	0.228544	0.324349	0.376645	0.393953
	0.229086	0.359635	0.628648	0.200615	0.684872	0.488616	0.151293	0.343121	0.21819	0.360948	0.23116	0.508934	0.420781	0.379589	0.260168	0.240801	0.0801952	0.0115018	0.029654	0.0606739	0.0563292	0.241296	0.339678	0.218265	0.383408	0.380667	0.276984	0.239298	0.0460121	0.0778946	0.0487971	0.0923824	0.159128	0.088038	0.0891222	0.110822	0.17392	0.307807	0.20413	0.278348	0.525021	0.401965	0.167422	0.250975	0.315286	0.208257	0.339367	0.547984	0.414709
	0.0711254	0.298725	0.329996	0.0811244	0.422773	0.363257	0.153332	0.627311	0.110536	0.287474	0.189447	0.419937	0.278947	0.149103	0.0882861	0.122894	0.0688461	0.0723863	0.091303	0.117084	0.0941658	0.133198	0.148624	0.135751	0.0393959	0.13267	0.059125	0.035011	0.116704	0.101047	0.0993188	0.0876311	0.0439058	0.111658	0.107569	0.0852118	0.093708	0.136951	0.0759095	0.161758	0.319147	0.150268	0.104451	0.253515	0.0976541	0.0929838	0.299944	0.286105	0.685788
	0.144459	0.355937	0.379501	0.0942199	0.473847	0.445296	0.328514	0.361517	0.231112	0.175762	0.107123	0.318833	0.303655	0.119634	0.131138	0.27656	0.0960743	0.0896982	0.070774	0.116467	0.0503356	0.179091	0.215759	0.111656	0.280052	0.322451	0.364915	0.225843	0.123835	0.130619	0.161306	0.19738	0.259406	0.136638	0.1398	0.216924	0.260076	0.326257	0.326719	0.265401	0.306564	0.336794	0.271582	0.347285	0.292386	0.31397	0.295134	0.525175	0.423748
	0.0289072	0.206867	0.343407	0.0179948	0.213039	0.133841	0.211884	0.315858	0.135225	0.162865	0.135785	0.145328	0.127973	0.167153	0.104179	0.149219	0.0790932	0.0142872	0.0628223	0.16124	0.0941817	0.104942	0.143708	0.107946	0.152746	0.219683	0.164207	0.145004	0.0342744	0.00495216	0.0820366	0.110433	0.174	0.0237149	0.0416836	0.0848924	0.143884	0.197884	0.189914	0.315855	0.393696	0.206042	0.27665	0.467875	0.359125	0.226774	0.34229	0.633474	0.480593
	0.31465	0.292038	0.46275	0.380716	0.751099	0.60774	0.390857	0.529747	0.294864	0.314533	0.196413	0.299724	0.387601	0.222552	0.208836	0.282639	0.168871	0.108818	0.147973	0.289784	0.10335	0.0827216	0.136691	0.0750362	0.153232	0.142068	0.181435	0.183422	0.0962846	0.0686728	0.0853167	0.120966	0.177683	0.0759575	0.0659766	0.124462	0.12401	0.0695673	0.111202	0.136119	0.0596928	0.111252	0.247476	0.359891	0.338868	0.246726	0.297207	0.487019	0.186539
	0.124047	0.173621	0.358084	0.0637328	0.312601	0.264302	0.247168	0.250161	0.0966296	0.102494	0.0363632	0.205334	0.0912842	0.147002	0.0713337	0.104787	0.0595919	0.0811613	0.129336	0.123371	0.15294	0.250835	0.115168	0.14615	0.0980094	0.210203	0.19795	0.068909	0.0972697	0.16139	0.0405217	0.0211331	0.0909114	0.0314653	0.283287	0.21489	0.286184	0.13328	0.223083	0.418902	0.360178	0.257009	0.105043	0.355716	0.312275	0.481866	0.405468	0.47357	0.332733
	0.146507	0.182882	0.234935	0.16001	0.190609	0.148279	0.211836	0.271969	0.11906	0.133758	0.0740667	0.195382	0.0567138	0.0919018	0.0311515	0.0343891	0.0823197	0.0698537	0.0406409	0.0479579	0.0921485	0.0628742	0.0994842	0.100645	0.0319406	0.0726569	0.0703536	0.0424427	0.0644773	0.0078626	0.0926748	0.109573	0.0565019	-0.0188478	0.026652	-0.0202802	-0.00803919	0.11439	0.0608727	0.0659233	0.0602307	0.0842599	0.155029	0.230933	0.185659	0.0989408	0.218372	0.330497	0.160201
	0.140399	0.0817207	0.185079	0.128786	0.572263	0.37371	0.342281	0.643999	0.0314473	0.293705	0.273781	0.397242	0.382822	0.274506	0.211359	0.193539	0.0559996	0.06357	0.057969	0.0735561	0.0835938	0.0875382	0.245223	0.180763	0.143128	0.150437	0.102358	0.1519	0.0777741	0.0593533	0.0289495	0.0178371	0.101234	0.0720596	0.0380771	0.0924181	0.086308	0.167775	0.10978	0.151823	0.0117411	0.0608401	0.0794552	0.134189	0.178119	0.180656	0.0625359	0.0638203	0.211869
	0.396478	0.342469	0.679249	0.360352	0.681674	0.613594	0.397131	0.199967	0.243796	0.343689	0.159377	0.537341	0.487757	0.354889	0.327554	0.430646	0.13711	0.0294354	0.0556239	0.108217	0.0650401	0.0341975	0.193637	0.139364	0.267978	0.140685	0.248925	0.222742	-0.0253772	0.0665895	0.0309912	0.138964	0.166377	0.10675	0.0774108	0.107856	0.0674452	0.100844	0.182335	0.219282	0.327536	0.199472	0.307449	0.605554	0.347484	0.246321	0.333298	0.48813	0.242538
	0.22558	0.286691	0.374941	0.283425	0.448358	0.313772	0.372169	0.428142	0.292013	0.315254	0.291913	0.31329	0.325176	0.219033	0.201882	0.313666	0.203608	0.191244	0.22748	0.284323	0.227616	0.0271276	0.0413052	0.215913	0.160235	0.0780244	0.0905058	0.0792488	0.160832	0.175932	0.0846575	0.0908164	0.0686737	0.0741582	0.147704	0.0904477	0.10536	0.0427258	0.162113	0.147008	0.0772961	-0.0383639	0.137406	0.121997	0.112486	0.130834	0.23765	0.238761	0.130239
	0.208036	0.145859	0.510144	0.231106	0.610649	0.34606	0.267295	0.289832	0.151662	0.124069	0.0877242	0.223392	0.240955	0.131166	0.261805	0.332811	0.134828	0.0944462	0.0631663	0.0697208	0.0391089	0.145933	0.156404	0.0966834	0.171374	0.157784	0.148386	0.139641	0.0403388	0.0755964	0.0235479	0.0802812	0.168797	0.0807398	0.102797	0.125574	0.176677	0.181263	0.150404	0.217968	0.136296	0.163011	0.169284	0.302097	0.273954	0.162594	0.380872	0.55402	0.206113
	0.420542	0.573229	0.503772	0.583263	0.376766	0.534587	0.687368	0.643962	0.426827	0.603985	0.514153	0.481524	0.466809	0.232483	0.189735	0.485185	0.295178	0.214099	0.322866	0.500363	0.351719	0.210364	0.200315	0.327407	0.150623	0.192024	0.271335	0.128409	0.187598	0.207602	0.259494	0.279517	0.22829	0.183556	0.188187	0.155819	0.146735	0.146972	0.100549	0.221484	0.338672	0.228077	0.319724	0.261948	0.31016	0.154337	0.486615	0.477783	0.755574
	0.238789	0.235116	0.2425	0.174655	0.295363	0.372114	0.21487	0.141451	0.195691	0.176723	0.291417	0.188252	0.267423	0.0492567	0.166312	0.230426	0.0336004	-0.0182702	0.0772168	0.183866	0.193739	0.177684	0.016895	0.155426	0.214779	0.196959	0.114068	0.179037	0.0765307	0.0446406	0.0791462	0.101386	0.116258	0.0221035	0.0510127	0.0125836	0.116805	0.20493	0.15845	0.176088	0.0485654	0.097074	0.152433	0.257425	0.177058	0.15054	0.440125	0.640155	0.112793
	0.126316	0.143259	0.176101	0.120734	0.170375	0.180883	0.203699	0.203836	0.132191	0.17238	0.169725	0.123538	0.193322	0.168722	0.0816379	0.160101	0.0657317	0.0786175	0.124799	0.153924	0.0925751	0.0991747	0.0891965	0.116193	0.059122	0.0932318	0.101561	0.0946199	0.101448	0.146793	0.0811784	0.0750944	0.0575767	0.0967238	0.0752403	0.0581673	0.0868808	0.0764011	0.123259	0.137542	0.0519712	0.135191	0.0579061	-0.0278575	0.0613377	0.110451	0.0936244	0.114039	0.230896
	0.55156	0.332	0.537236	0.512441	0.834198	0.512877	0.483553	0.610512	0.372626	0.339009	0.226103	0.440465	0.140027	0.109593	0.0818674	0.320288	0.254095	0.248437	0.201834	0.322673	0.172005	0.140373	0.149942	0.100749	0.0110346	0.0951358	0.047586	0.0651497	0.293308	0.224224	0.330235	0.333851	0.348444	0.255987	0.184352	0.20303	0.203778	0.13878	0.127858	0.251658	0.298329	0.154394	0.35059	0.430339	0.411242	0.286901	0.683658	0.887314	0.726585
	0.292165	0.232219	0.467833	0.260238	0.622312	0.566507	0.551873	0.624327	0.104569	0.217332	0.186398	0.0923313	0.406848	0.259597	0.25413	0.422392	0.0398445	0.0912806	0.113176	0.17118	0.133619	0.1603	0.154091	0.208555	0.194761	0.130384	0.10835	0.172647	0.171308	0.166944	0.141812	0.19755	0.215546	0.168441	0.176391	0.188406	0.0539778	0.122013	0.086786	0.208121	0.188908	0.107881	0.175025	0.265583	0.149881	0.113797	0.389836	0.594301	0.604013
	0.533598	0.345525	0.596184	0.559796	0.79833	0.785223	0.484318	0.617953	0.55181	0.486171	0.415326	0.531116	0.517489	0.434381	0.370345	0.357903	0.382124	0.168951	0.201234	0.456815	0.207132	0.173396	0.351409	0.30279	0.369399	0.344546	0.280739	0.276602	0.162548	0.0797973	0.279585	0.36893	0.329565	0.198832	0.127145	0.220313	0.196017	0.264709	0.248558	0.363823	0.329902	0.345041	0.511882	0.745797	0.53714	0.342191	0.482896	0.71887	0.420459
	0.134661	0.0833793	0.305374	0.0889009	0.575302	0.500611	0.160156	0.390439	0.0802998	0.237022	0.203423	0.278521	0.395236	0.211012	0.112649	0.237664	-0.0235819	-0.0238316	-0.0258113	0.083178	0.0183665	0.0847087	0.193556	0.0906445	0.19884	0.287672	0.290669	0.196604	0.0227923	0.0567189	0.0405144	0.0531365	0.146061	0.0821483	0.0288755	0.100768	0.179385	0.231574	0.313628	0.391508	0.304198	0.318199	0.187428	0.326727	0.372732	0.30865	0.531437	0.603896	0.659408
	0.20889	0.193527	0.386949	0.199999	0.560494	0.40152	0.240118	0.348729	0.122042	0.251804	0.196769	0.294826	0.227471	0.209081	0.118088	0.131171	0.0475562	-0.00817138	0.0264291	0.0708739	0.0250198	0.0282564	0.242475	0.159829	0.160358	0.244371	0.180835	0.144901	-0.00491003	4.52053e-05	0.0496588	0.145161	0.133738	0.0324593	0.00905816	0.0614598	0.0104686	0.0924653	0.130894	0.236049	0.143214	0.146375	0.23756	0.409918	0.276698	0.184345	0.361755	0.497279	0.0954387
[truncated: 53 more columns]

## Sheet: Fig 2D
RSR values in sustained time window
	Average over sensors									Average over conditions
	Intelligible/short		Intelligible/long		Unintelligible/short		Unintelligible/long			Gradiometers
	-0.01327		0.0171328		0.00208039		-0.00605645		Subjects	0.00776979	-0.0150165	0.0060517	0.00119205	-0.00581971	-0.0175883	-0.0119004	0.00979164	0.0099985	0.02946	0.0277766	-0.000205868	0.0146754	0.00887091	0.0134174	0.00649524	4.32642e-05	0.0059152	-0.00406937	-0.00251161	0.00592708	0.00653626	-0.01064	0.0147787	-0.00979156	-0.0183306	0.00336461	-0.0145267	0.0293544	-0.0135004	0.0016772	-0.016022	-0.0206234	-0.00773009	-0.00120631	-0.02402	-0.00299148	0.0187546	0.0129116	0.00635315
	0.00700225		-0.0107388		-0.003329		0.000580936			0.0270293	0.0225871	0.00253139	0.0435429	0.00503457	0.00973399	0.00964743	0.00526871	0.0123562	0.0223816	0.0136875	0.0243602	-0.0179016	-0.0111652	-0.00726765	-0.0211203	-0.0183194	-0.0149131	0.00342519	0.0187917	0.00580273	-0.0115813	-0.0214297	0.00316657	-0.0126157	-0.00138119	-0.0139441	-0.00611934	-0.0049815	-0.00146881	-0.0318737	-0.0345326	-0.027299	-0.0183539	-0.00456805	-0.0213026	-0.0125258	-0.0151766	-0.0222829	-0.00700068
	0.00265855		0.000853044		0.00237909		-0.00409788			-0.00650496	0.00179329	0.00741158	-0.019217	-0.00773821	-0.0137424	-0.0261582	-0.00282062	-0.0177256	-0.0349255	-0.000560533	-0.0111744	-0.00418448	0.0271382	0.0193202	-0.00727676	-0.0152151	-0.0116123	-0.00615332	-0.0186183	-9.48749e-05	0.000892867	0.0217345	0.0230721	0.0345949	2.56158e-06	-0.00284488	0.0272638	0.00256199	0.00328849	0.00241787	-0.0217542	-0.0357033	-0.00333076	0.0203117	0.000547108	-0.0150658	0.0213622	0.00448055	-0.0156882
	-0.0129249		-0.0091056		0.00958299		-0.0272126			-0.0444146	-0.0310272	-0.00624936	-0.0373206	-0.00310151	-0.0128202	-0.00579545	-0.0200141	-0.00834016	0.0137285	0.0214174	-0.0153051	0.00862768	0.00020584	-0.028398	-0.0355643	-0.0202237	-0.0225451	-0.00924047	-0.0171357	-0.0141551	-0.0214459	-0.0148369	-0.016804	-0.0315121	-0.0127758	-0.00763247	-0.0316011	-0.00797241	-0.0112725	0.000989971	-0.00268002	0.00173215	-0.00127801	-0.00550204	-0.0156908	-0.0293042	-0.0148224	0.00151148	-0.0158786
	0.00341901		-0.00496983		-0.0235758		0.00432874			-0.0223915	-0.0219429	-0.0247598	-0.0196593	0.00156922	-0.0253543	-0.0124477	-0.0147995	-0.034214	-0.0266915	-0.00447154	-0.00670192	-0.00858731	-0.0195106	-0.00367107	-0.000106056	-0.0556931	-0.0283466	-0.0220365	-0.033102	-0.0177327	-0.0178152	-0.0146293	-0.0192304	-0.0137516	0.00804652	-0.000875406	0.0230899	-0.000270993	0.00771979	0.00747115	0.0318034	0.0226389	0.0147282	0.000963206	0.00931983	0.0114535	0.00835094	0.0132468	0.00719079
	-0.019253		-0.00218947		0.00262711		0.00982136			-0.0258714	0.00826311	-0.00370136	-0.0275826	-0.0182432	-0.0325151	-0.00686812	-0.00146948	0.0308013	-0.0162018	-0.0222234	-0.00688064	0.0179923	0.0228014	0.0205431	0.0430674	0.0206803	0.00730331	-9.35005e-05	0.0108103	-0.000927911	0.0180136	-0.00583772	0.00251892	-0.00317662	0.00344848	0.0106084	-0.0140372	0.0068425	0.0111055	-0.0190174	-0.0146776	0.00801899	0.0142216	0.019531	0.0210574	0.00775973	-0.00252215	-0.0095535	-0.0138611
	0.00739204		-0.00304181		0.00856639		-0.00905921			0.0153719	-0.00172852	0.0113231	0.008794	0.0042718	-0.00990259	0.019346	0.011032	0.00879229	0.00344615	0.0197901	-0.0176692	-0.00922391	0.0200256	0.0090622	0.0205848	0.0118937	0.00546963	0.00499133	0.0108439	0.00975749	0.00353341	0.0166818	-0.000379017	-0.0296233	-0.042688	-0.0152351	-0.00631549	-0.0077964	-0.0120474	0.00203585	0.0092404	-0.00269017	-0.0146321	-0.0176745	-0.0345096	-0.00335044	-0.0310069	-0.010202	-0.00900707
	0.0243659		-0.000829567		0.00915426		0.0238722			0.0336565	-0.0160944	-0.00564615	0.0425078	-0.00569358	-0.021726	-0.0130678	-0.0164503	0.0021808	0.00265033	0.0213836	0.00713102	-0.0037936	0.0329437	0.0301704	-0.0112148	0.0343245	0.00333221	-0.0114869	0.0162327	-0.0106991	0.0171934	0.00522126	0.00243509	-0.0149368	-0.00645695	0.0138065	0.00817925	-0.00221673	-0.029649	0.0160801	0.0219368	0.0279296	0.020624	0.0112982	0.0269907	0.0216744	-0.00591144	0.0440922	0.0423688
	-0.00948835		0.00592206		0.0122295		0.00413633			0.0166189	-0.00382503	0.0118799	0.0107368	-0.00211392	-0.00108816	0.00993852	0.0150779	-0.0130058	-0.00691899	-0.0381869	-0.0251892	0.00380161	0.00064523	0.02401	0.00223626	0.00316677	-0.00297196	0.00402579	-0.00232802	-0.00466507	0.0138503	-0.00564127	-0.0176702	0.00624283	-0.0186612	-0.00438246	-0.00948219	-0.00687278	0.0159322	0.0110249	-0.0182763	-0.00554039	0.0133136	0.0263186	0.0136703	0.0127173	-0.00801495	0.0205829	0.0120453
	-0.00695571		-0.00554194		-0.0255466		-0.00387365			-0.0170311	-0.0451669	-0.0162785	-0.0246699	-0.0163639	-0.0200601	-0.0200224	-0.0273819	-0.0448074	-0.0220961	-0.00456227	-0.0038685	-0.00375746	-0.0229679	-0.0267812	-0.012711	-0.034052	-0.0185701	-0.0153991	-0.0362946	-0.0209846	-0.0120075	-0.000139219	-0.0274489	-0.00720675	-0.0206576	-0.0248827	-0.0337599	-0.00983585	0.00808654	-0.0205701	-0.00663955	-0.000755791	0.00674038	-0.0132734	-0.0110054	-0.00453253	-0.00342247	-0.0140097	-0.0133562
	0.0167333		0.0322075		-0.0112721		-0.0197742			0.022717	0.0283992	0.010101	-0.00776466	0.0100094	-0.00241172	0.00216098	0.00403194	0.00949218	0.0275705	0.00346065	0.000680973	-0.000128397	-0.0181621	-0.0140677	-0.0117042	0.0318337	0.0379173	0.0412015	0.0129727	-0.00894552	-0.0178667	-0.0157254	-0.0174853	-0.0216624	0.00583648	-0.0279422	-0.0559625	0.0111368	0.0345413	0.00348001	0.0186738	0.0174474	0.0159423	0.00378965	0.00654415	0.0154895	-0.00134593	0.00832158	0.00422231
	0.00866281		-0.0188836		-0.0234427		0.0171656			-0.0352098	0.0231923	0.00381898	-0.0202499	0.00332862	-0.00145779	0.0198412	-0.00214822	-0.00994025	-0.0143257	-0.0380391	0.00278719	-0.00285991	-0.00962509	-0.0310276	0.0121913	-0.021819	-0.0362601	-0.0368893	-0.0383786	-0.0371658	-0.00897426	-0.00533794	-0.02027	-0.019051	-2.97589e-05	-0.00722034	0.00120007	-0.035349	-0.0295968	-0.00745222	-0.010378	-0.0112065	-0.00563994	-0.0164753	-0.0115434	0.00923497	-0.0106295	0.026933	0.0133247
	0.0102558		0.0137154		0.0089939		-0.00183584			0.0019703	0.0216359	0.00946207	0.00943637	0.00712087	0.0128956	0.0107253	0.0366436	-0.00279777	-0.00503347	-0.0117928	0.0170809	-0.0125761	-0.025392	-0.00243802	0.0456329	0.00236701	-0.0023114	0.0160911	0.012883	0.02881	0.0356347	8.63366e-05	0.0108986	-0.0218906	-0.00126126	0.0086232	0.0184726	0.0048487	0.0330783	-0.00402031	-0.00741409	-0.0197498	0.0133871	0.0433052	0.0152834	-0.00618732	-0.000890033	-0.0055314	-0.013261
	0.0224295		0.0158884		-0.00159795		-0.0191703			-0.0204967	-0.0299029	-0.00738502	-0.026213	0.0324264	0.0269354	0.00578213	-0.00201146	-0.0100126	0.000329324	-0.000730337	0.00521163	0.00520129	0.00924844	0.00796757	-0.0109373	0.00110783	0.00223642	0.000290235	-0.0144194	0.00692116	-0.00656015	0.0026764	-0.00183687	0.00264513	0.0385544	0.0133352	-0.00398632	0.0010233	-0.00152273	-0.00362042	-0.00918161	-0.00932949	-0.0122398	0.00714053	-0.0136104	-0.000528759	0.0226873	0.0235367	0.0223897
	-0.00732692		0.00619513		-0.014155		0.00619764			-0.00806005	-0.0158936	-0.019422	-0.0156838	-0.0286927	0.00463969	0.0078998	-0.00348719	0.0162495	-0.0127525	0.00739716	-0.0313357	0.00968342	-0.00187313	0.00200476	0.00462874	-0.0289179	-0.0240592	-0.0298619	-0.00401989	-0.00499037	0.0126492	-0.0137704	0.0166456	-0.0102029	-0.0178129	-0.00737124	0.0104373	-0.00324335	-0.00398969	-0.0331629	-0.0143068	0.00504575	-0.00733246	-0.00995549	-0.0148548	0.0147343	0.00945698	0.00358202	-0.00421971
	-0.00378987		0.015022		-0.00764385		-0.00776781			0.00228819	-0.00767771	-0.00520693	-0.0106547	-0.0223507	0.00203168	-0.0164595	-0.0177078	-0.00289198	-0.00810042	0.0137826	-0.00873384	0.00288955	0.0255166	-0.0134695	-0.0163271	-0.00877993	-0.015417	0.00244675	-0.00435342	0.0135306	0.0189398	0.040456	0.0284885	-0.0209945	0.00460463	-0.0139062	-0.00984482	-0.0175883	0.0119411	-0.0213795	-0.0303419	0.0146421	0.0147207	0.00362525	0.00639893	-0.00397996	0.0120184	0.0207067	-0.0160244
	0.0122569		0.00576573		0.00851018		0.00558654			0.00653938	-0.0127483	-0.0262055	-0.00464405	0.00761336	0.0204901	-0.0125146	-0.000120906	-0.011999	0.00490284	0.00539744	-0.00498025	0.0219169	0.0311547	0.0456547	0.0080986	-0.0111292	0.0080814	0.0218268	0.0114791	0.0246478	0.0137709	0.0451974	0.0196159	0.0297517	0.0096096	0.0401475	0.0225178	0.0145425	0.0223285	0.0117153	0.0143027	0.00784686	0.00515009	0.0295076	0.00662989	0.0068805	0.0239337	0.0215993	0.000584066
	-0.00371772		0.011325		-0.00205301		0.00126902			-0.0122448	0.00862451	0.0364569	-0.0179044	0.0429952	-0.00900648	-0.00546312	0.00783147	-0.012289	-0.0105877	-0.00726448	0.0207828	-0.0173402	0.00450462	0.0200898	0.000531218	-0.0167056	-0.016202	-0.0227706	-0.0203464	-0.0129336	-0.0031032	0.0308138	0.00561466	0.0471659	0.0359329	0.00868055	0.0205998	-0.000349956	-0.0147956	-0.00512738	-0.00453069	0.0102283	0.00486246	-0.0127401	6.77686e-05	0.00191609	0.0326049	0.0062915	0.0215734
	-0.00559085		-7.37425e-06		-0.00296623		0.000644138			-0.012643	-0.00412396	0.00326457	-0.0125987	0.00572867	-0.00827088	-0.0128643	-0.0102792	0.0128653	-0.00557991	-0.0175102	0.0214564	0.00350622	-0.0160882	-0.0219416	-0.00102864	-0.000613514	-0.00877405	-0.0129761	-0.0166828	-0.0146844	0.0102271	0.00188595	-0.00171763	-0.00785421	0.00930226	0.000916817	-0.00261609	-0.00555588	-0.00651953	-0.0125303	-0.0160074	-0.0157754	-0.0103134	-0.00930527	-0.00385079	0.0122311	0.0300468	0.0254956	0.00141687
	0.00494679		0.0131127		0.0141625		-0.0124122			0.0176134	0.00980091	0.00395008	0.0145994	-0.0101441	-0.010925	-0.00527787	-0.00218853	0.00165918	-0.00471579	0.0134928	0.000300783	-0.021339	0.00846739	0.0275145	0.00472723	0.00402707	0.0127989	0.0200597	0.0098802	0.00333288	0.0235884	0.0223714	0.00649551	0.0123136	-0.0233535	-0.00499677	0.0206687	0.0157023	0.0233323	0.0186482	0.0236112	0.0132758	-0.000125517	0.0135255	-0.00839703	-0.00389702	0.0208602	-0.00185479	0.00271541
	-0.00169747		0.0151223		-0.0191184		-0.0130218			0.00507352	0.0464908	0.00874937	-0.0178628	-0.0140914	-0.0127624	0.00110669	0.00393414	-0.00894288	0.00414082	-0.00394519	-0.00347283	-0.00380503	0.0126093	0.0177873	0.00617097	-0.0292212	-0.0333074	-0.0227432	-0.0101425	-0.0182845	0.0506988	0.017722	0.0013076	0.00654489	-0.0054199	-0.00913535	-0.0112882	-0.0253248	-0.0130722	-0.0194368	0.00498469	-0.00393438	-0.0137486	0.0180153	0.0247173	0.00102935	-0.0278835	-0.00279202	0.036269
mean	0.00171943		0.00461686		-0.0026864		-0.00241331
std	0.011748		0.0118548		0.0125575		0.0122136
[truncated: 62 more columns]

## Sheet: Fig 2E
RSR values in sustained time window
Intelligible/short
	Gradiometers
Subjects	-0.0463535	-0.0607972	-0.0139388	-0.046597	-0.000778475	-0.00177042	-0.0186453	0.0251214	-0.0352453	0.0400682	0.041271	-0.0262121	0.00718701	0.00357772	-0.00988651	-0.0101342	-0.0155227	0.00933859	0.00539781	-0.00449564	0.0117502	-0.0136041	0.0275088	0.0200361	-0.0143224	0.013494	0.00819733	-0.00807903	0.0523109	0.0109601	0.0516106	-0.00745038	-0.0441907	0.0139491	-0.0236238	-0.0426469	-0.0497513	0.0421837	-0.0132512	-0.00880088	-0.045547	-0.093157	-0.0320136	-0.0245562	-0.0512104	-0.0160363	-0.0886984	-0.0907734	-0.0481814
	0.0939353	0.0339964	0.00202804	0.0745366	0.0200456	0.0469913	0.0289974	0.0239174	0.048877	0.0664614	0.0420161	0.0638562	-0.00407801	0.0103455	0.0265639	0.0319718	0.0171094	0.00100624	0.00172149	0.0450372	0.0343516	-0.00637492	-0.0140531	0.0577995	-0.00437964	-0.0120942	-0.000895241	-0.00566168	-0.0404313	-0.0117202	-0.0572149	-0.0518238	-0.0442721	-0.0180609	0.0180393	0.00901817	-0.0133537	-0.00402204	-0.0298893	-0.052039	-0.020025	-0.0228445	-0.0287306	0.0114482	-0.0136539	-0.0430449	0.0285732	-0.0332637	-0.0317879
	-0.0280531	-0.0488621	-0.00285921	-0.0543502	-0.0108164	-0.0184052	-0.00613253	-0.0154608	-0.0426304	-0.0424764	0.0432149	-0.0273891	0.0129829	0.0503815	0.00704243	0.00602415	-0.0356577	-0.00342309	-0.00818073	-0.0620527	-0.00809719	-0.0255983	0.0152028	0.0317695	0.0114264	-0.0198235	-0.0285899	0.0291941	0.0297966	0.0220948	-0.02951	-0.0991844	-0.0816244	-0.0452681	0.0124033	-0.0397956	-0.0384419	-0.00393394	0.00678521	-0.00457868	-0.000463987	-0.0157794	-0.0977621	-0.0300338	-0.0224256	-0.00484863	0.0344603	0.0592274	0.0206561
	-0.0199796	-0.0459315	-0.00517691	-0.0260933	0.0420544	0.0427643	0.00325949	-0.00359379	0.0195089	0.0621218	-0.00213359	0.0344541	0.0209834	-0.00338432	-0.0254997	-0.0104519	0.0212311	0.0178971	0.0324411	-0.0302857	-0.0622943	-0.0532185	-0.0349219	-0.0650145	-0.0103164	-0.0317285	-0.0314188	-0.0292984	0.0337707	0.0339983	0.0139996	-0.00111892	-0.0113275	-0.000304434	-0.0310663	-0.0262987	-0.0554742	-0.0276586	-0.0150032	0.00559394	0.00657814	-0.00828889	-0.0137885	0.0208794	0.0124657	0.0256717	0.00259991	-0.0382096	0.0027673
	0.00897809	-0.018164	-0.0288956	0.0561612	-0.00555723	0.000688115	0.0328959	-0.00333873	-0.0338592	0.000380072	-0.0174514	-0.0174682	-0.0349928	-0.0663454	-0.008744	-0.0190192	-0.0376013	-0.0192866	0.0139038	-0.00850302	-0.0648915	-0.0200465	-0.00588828	-0.070505	-0.0506796	0.0138964	-0.0193581	-0.00898792	-0.00121352	0.00828843	0.0154129	0.0702004	0.0163006	-0.0252646	-0.0105308	0.00685062	-0.00754457	-0.00107142	0.0062653	-0.0145083	-0.0434127	-0.0105046	0.0326473	0.0146613	0.0491415	0.0425128	0.0128568	0.0341614	-0.0183794
	-0.013519	-0.0210401	-0.0209134	-0.068879	-0.0656012	-0.0255012	-0.00446377	-0.0237543	0.00157009	-0.0737555	-0.0774262	-0.0339332	-0.00550023	-0.0560821	-0.00680292	0.0313711	0.00599661	0.0171008	0.00688087	-0.0352098	-0.0505962	-0.00571009	-0.113271	-0.0543772	-0.0841093	-0.0609414	-0.00768227	-0.084758	0.00801391	0.0485079	0.0140972	-0.0217519	-0.0338658	0.0261996	0.0347615	-0.00258216	-0.000139478	-0.0660588	-0.0103146	0.0158364	0.0067099	-0.0135783	-0.0160124	-0.000787839	-0.0244955	-0.0116916	0.0492936	0.0320004	-0.00969716
	0.0119345	0.00461977	0.028065	0.0187255	0.0211166	0.019173	0.0399687	0.00664538	-0.0098802	-0.00992348	-0.0325519	-0.0210846	0.000375554	0.0254546	0.000819402	0.0106229	-0.000797226	0.039327	0.0103883	-0.0205967	-0.0291441	-0.00451839	0.0200234	-0.0346501	-0.043408	-0.0408338	0.0140286	-0.0171351	-0.00401856	-0.0209221	-0.0288841	0.00321115	0.00499739	-0.0430397	-0.0533956	-0.0644148	-0.00534791	-0.0485092	-0.041298	-0.0234828	0.00210864	-0.0133576	0.0239068	-0.0037663	0.0141273	-0.00583846	-0.0652072	-0.0183005	-0.0063912
	0.0137412	0.0186024	0.0160339	0.0419107	0.039214	-0.0130847	-0.0505132	-0.027539	0.017436	0.0423231	0.0193105	0.0364568	0.00583564	0.0543101	0.0448633	-0.0170575	0.0423068	0.0479055	0.0100495	0.0265561	-0.0118696	0.0416101	0.0447696	0.022762	-0.0866208	-0.00225763	0.0145017	-0.0162045	0.0329934	-0.0164125	-0.00630413	0.0373418	0.0764544	0.0156681	0.0468216	0.0451272	0.00489718	0.0110143	0.0635063	0.104176	0.0610903	0.0437641	0.0354619	0.0352196	0.0776732	0.0415712	0.0657646	0.0449662	0.117387
	-0.00335401	-0.0405433	-0.0173906	-0.0243656	0.0448502	-0.006497	0.00650155	0.0238748	-0.0617917	-0.044549	-0.0705533	0.00438063	-0.0233746	-0.031674	-0.0078521	-0.0499348	0.00535015	0.0117776	0.0510997	-0.015559	0.0204197	0.00428004	-0.0315931	-0.0267763	0.0310117	0.000336	-0.0385471	-0.0216765	-0.0351727	0.0356087	0.0119149	-0.00582058	-0.0439326	0.0263025	0.04217	0.0118998	-0.008451	-0.0122029	0.0361554	0.0260711	-0.0594663	-0.0118362	-0.0361038	-0.0293455	-0.0188098	0.000205072	-0.00516876	-0.0267215	0.0261991
	-0.0341191	-0.0853545	0.0173933	0.0114453	0.000721254	-0.0455438	-0.017337	-0.0400816	-0.0561628	-0.0172675	0.0166801	0.0152549	-0.00701858	0.00109116	0.00539598	-0.00881256	-0.0698905	-0.0528796	-0.0564032	-0.0516063	-0.0564009	0.0184274	0.0417098	0.0137969	-0.0148979	-0.0194068	-0.0365479	-0.0125402	-0.0195295	-0.00928566	-0.0142057	0.00189218	0.0182859	-0.0180694	-0.0188475	-0.00919109	-0.0162798	0.00148897	-0.0185207	-0.00424571	0.0112527	-0.036254	0.0178172	0.029332	0.00918515	-0.0141783	-0.0218229	-0.00302962	0.0108339
	-0.00931279	-0.00746372	0.00860068	-0.0335397	0.0131552	0.0161053	0.0294751	0.000490745	0.0518888	0.0259293	0.0436999	0.00998999	0.0351302	0.0206014	0.0159985	0.0434843	0.0343406	0.0384611	0.067428	0.041885	0.0334179	0.0345703	0.0116073	0.0211602	0.0248532	0.0143479	0.0265965	-0.022123	0.00160543	0.0470676	-0.0178213	0.00483617	0.00706839	0.0395249	0.0363226	0.0236358	0.0492179	0.0496524	0.0246869	-0.00754822	0.015896	-0.00388751	0.00707099	-0.00321337	-0.0261603	0.0153374	0.0520922	0.0269581	0.0124177
	-0.0521607	0.0139541	0.0104223	-0.0302625	-0.00224963	-0.00664591	0.0508057	-0.0212831	0.000347137	-0.052628	-0.0448589	0.00622205	-0.00229689	0.00303702	-0.0264545	0.0203343	0.00697832	0.0177505	0.0500453	0.0128579	0.0299021	-0.0162104	-0.00341783	-0.00763079	-0.00939415	-0.0186287	0.0357588	0.0414085	-0.0083169	0.0138283	-0.00574129	-0.0137092	-0.0195351	0.0171581	0.0243965	-0.0149034	-0.00897307	-0.0495856	0.023813	0.0339555	0.0293495	0.0273635	0.0134643	0.0662472	0.0500954	0.0128284	0.030984	0.0241494	0.0592279
	-0.0089085	0.0212639	0.00418293	0.00866083	0.0113157	0.0723689	0.0461206	-0.0159092	-0.020503	0.0166766	0.000253076	0.0159605	-0.0274087	-0.0160755	0.0361982	0.0615549	-0.0454838	-0.0270189	0.0309455	0.0288926	0.0161219	0.0318789	0.0117753	0.0451649	-0.0433276	0.0412559	0.000676844	-0.00778711	-0.0187002	0.0149876	-0.0214606	-0.003034	-0.0040995	0.022484	0.033479	0.0460113	-0.0359906	0.00842332	-0.00887381	-0.0472648	0.0014809	0.00171742	-0.0368115	-0.0898009	-0.0609207	-0.0513359	0.012433	0.0135875	-0.024122
	-0.0640534	-0.0451844	-0.000280231	-0.0614137	0.0947934	0.0676833	0.0255544	0.0205886	-0.0138018	-0.0221627	-0.02427	0.0568359	0.0204345	0.019806	0.0150754	-0.0073644	-0.0164953	0.0213343	0.000584146	-0.0188729	0.0427048	0.0118164	0.00369218	0.027006	-0.00950768	0.0420042	0.0241435	-0.0142544	0.0322517	0.0242463	0.0124285	0.0307718	0.0381845	0.0040538	-0.00174281	-0.0508786	-0.0219154	0.0244519	0.0250278	0.0873992	0.0627099	0.100311	0.0805628	0.0798818	0.0149753	0.0112774	0.0663462	0.0972545	0.00418812
	-0.0210832	-0.0179487	-0.00670953	-0.0278517	-0.025161	0.0563728	0.0196283	0.0331538	0.0525022	0.0387588	0.0264856	0.0188491	-0.0140449	-0.0119996	-0.0176916	-0.0300375	0.0174753	0.00652202	-0.0232668	-0.0156635	-0.0122809	-0.0100685	-0.00570798	0.00585074	-0.0396754	-0.0129847	-0.0775634	0.0346955	0.0103501	-0.00965885	-0.0465043	-0.034846	-0.0410935	-0.058901	-0.0150144	-0.0342255	0.0117981	-0.0455269	0.0251457	-0.0381657	-0.0496041	-0.0446571	-0.0210605	-0.0332905	0.0223992	0.000572315	-0.00102577	-0.0204486	-0.0642219
	0.0176542	-0.0124939	0.0303359	-0.023383	0.0158595	0.0140334	-0.0299279	-0.00195022	-0.0528055	-0.00831129	0.030278	-0.0162469	0.0562208	0.0554417	-0.00980496	-0.00321173	-0.0460832	-0.0298148	-0.0144448	-0.0341092	0.0498847	0.0671333	0.0461582	0.07445	-0.0167829	-0.000604767	0.0170218	-0.014919	-0.00828811	0.0210667	-0.0190904	-0.0283189	0.00266678	0.0297669	0.0453729	0.0204609	0.0200498	0.0271686	-0.0115641	-0.0274142	-0.0450585	-0.00416791	-0.0102886	-0.0593223	-0.00696773	-0.00297441	-0.000746204	-0.015611	-0.000229117
	0.00961288	-0.00277113	-0.0163959	0.0114774	0.023724	0.0369208	-0.00887954	0.012997	0.00965915	0.0108305	0.000405678	0.0113387	-0.0211989	-0.00891196	-0.00869814	-0.00747024	-0.015512	-0.017569	0.0140573	0.0322129	0.033609	0.0353956	0.045956	0.0118548	0.0372939	0.04443	0.024076	-0.00558148	-0.0266406	-0.019967	-0.0185467	-0.00751276	0.00328306	-0.0323875	0.0362293	0.00317604	0.0428263	0.0401354	0.0155599	-0.0366351	0.0120224	0.0528545	0.0172943	0.0311399	0.00436348	-0.0315063	-0.0287986	0.0165383	0.019335
	-0.0355476	0.00699311	0.0108384	-0.0258224	0.028925	0.014403	0.00129791	0.00652231	-0.0154345	0.0127391	-0.0186866	-0.00187948	0.011006	-0.0250269	-0.016466	-0.0224102	-0.0144345	-0.0154017	-0.0267431	-0.0335663	-0.0423093	-0.0377107	-0.0296515	-0.0260532	0.00166667	0.00447005	0.0289939	-0.0364324	-0.0132601	-0.0210282	-0.00348571	0.0139735	0.0156819	0.0272639	-0.0313236	-0.0344201	-0.00656266	0.0586563	0.0444712	0.0153312	0.0250431	0.0221655	0.0176221	0.00834822	-0.0377721	-0.00563688	0.00103858	0.0791108	-0.0304308
	-0.0434583	-0.0354133	-0.0471719	-0.0542175	-0.000621307	-0.0249273	-0.0370903	-0.0379406	0.0213896	-0.00465797	-0.00992924	0.00083831	0.00974453	-0.0313985	-0.0556078	0.00850514	0.0115711	-0.0202582	-0.00547654	0.0135509	-0.0483878	0.0107947	-0.0117792	-0.0089603	-0.0440679	-0.0342284	0.0240156	0.0361907	-0.0271649	-0.034784	-0.0256589	-0.02708	-0.0464662	-0.0257132	-0.0281297	-0.0112162	0.0203205	0.0126937	0.00420658	-0.0104709	0.0281401	-0.0181358	-0.00576743	-0.0122286	0.0190517	-0.0337384	0.0202043	-0.0327518	-0.0126542
	0.0209547	-0.000423778	0.0127762	-0.00432306	-0.0324367	-0.0298227	-0.00953919	-0.0100625	-0.00292102	0.00491064	0.0372529	-0.0179916	-0.026256	-0.0236155	0.00610972	0.00551189	0.00593895	0.0157399	0.0181834	0.0120631	-0.00214679	0.0335275	0.0242037	0.0237303	-0.0097532	-0.0406122	0.0181354	0.0492222	0.00393988	0.055064	-0.00338599	0.00690077	0.0139078	0.00323711	0.0402973	-0.000656261	-0.0357304	-0.000216105	-0.0230397	-0.00665378	-0.0124194	0.0319607	-0.008286	-0.0474046	-0.0578151	-0.0129173	-0.0276351	-0.0160293	-0.0369272
	0.00431672	0.0603259	0.0347281	-0.0247013	-0.0243346	-0.0295983	0.0141562	-0.0241128	-0.016798	0.0164219	-0.0170972	-0.0108353	-0.057797	-0.0344512	-0.0228931	0.00908862	-0.00747637	-0.0092839	0.00853394	-0.0147145	0.0180767	0.0490187	0.0454602	-0.00840593	-0.00484002	0.0331782	0.0102803	-0.00030813	-0.0128174	0.0211091	0.0221054	0.0367657	-0.0206887	-0.0036569	0.0555545	0.0241729	-0.0150606	-0.0166798	-0.0283788	0.0348861	-0.014346	-0.0413873	0.00166416	-0.00807922	-0.023897	-0.0454025	0.0183285	-0.0195327	-0.00112877
Intelligible/long
	Gradiometers
Subjects	0.0405209	8.68724e-05	0.0211111	0.00454915	-0.0337376	-0.00875104	0.021381	0.00883701	0.0311397	0.0454935	0.0480323	0.00847503	0.0476572	0.0109363	0.0635296	0.0526983	0.0320149	0.0341188	0.022551	0.028158	0.0132431	0.0388583	-0.054494	0.00668118	0.000408042	-0.029308	-0.0050461	-0.0425845	0.0372882	-0.0110834	-0.0197068	-0.0157662	-0.019125	-0.0295844	0.00823449	-0.00529925	0.0227325	0.0311418	0.00954561	-0.0123154	0.0458892	0.0289135	-0.00694858	-0.0295857	0.0246576	0.0598157	0.0198198	0.01241	0.00271048
	-0.0430962	0.0363551	0.00672882	0.0702179	-0.0336673	-0.00596244	0.0226371	0.00120206	0.016417	-0.0149093	-0.0262499	-0.0326978	-0.0657489	-0.0749139	-0.00454522	-0.0351456	-0.030277	-0.0224547	-0.0268163	0.02021	-0.00208884	-0.0315084	-0.0313957	-0.0564298	-0.0267584	0.0300205	-0.0463861	-0.000493408	0.0247593	-0.00548014	-0.0287286	-0.0344743	-0.0517804	-0.00829038	-0.0173169	-0.0342855	-0.0030801	0.00533969	0.0230783	0.0515102	0.0148989	0.0192921	0.00350842	0.0477047	-0.00776446	-0.0479492	0.0292376	-0.0442167	-0.00148706
	-0.00414164	0.0406475	0.00230407	-0.0204228	-0.0326763	-0.037331	-0.093578	-0.0383981	-0.00128967	-0.0232138	0.00487679	-0.017378	-0.0133378	-0.0118076	-0.0327049	-0.0460678	-0.0220604	-0.0340877	0.00471013	-0.000486828	0.0219541	0.0586628	0.0396559	0.0379199	0.0311934	0.0436824	0.0128856	-0.00218159	-0.0191048	-0.00929608	-0.0105282	-0.00461259	-0.0216703	-0.00986475	0.0814228	0.0538308	0.0330001	0.0116901	-0.000963475	-0.0681058	-0.0165918	-0.000619434	0.0187946	0.00499687	0.00252533	-0.00997574	-0.036781	0.0311338	0.00345604
	-0.0422719	-0.0176629	-0.00198308	-0.0301358	-0.0340903	-0.0523148	-0.0665982	-0.0685022	0.000590696	-0.0196788	-0.00206964	-0.00820725	-0.0150503	-0.0331028	-0.0261084	-0.0659949	0.0144663	0.0413011	0.0357436	0.00156996	0.0169124	0.00576771	-0.0417492	-0.015406	-0.0454718	-0.0396623	-0.00265341	0.00240399	0.0416246	0.0240452	0.0148372	0.000933844	0.01168	0.00971396	0.0336798	-0.0127328	-0.00112766	-0.0167081	-0.00634302	-0.0298841	-0.0170116	-0.0272843	-0.0429447	-6.98309e-05	-0.0301879	-0.0106304	-0.025343	-0.0252038	-0.0224261
	-0.0498055	-0.0243395	0.0357081	-0.0446167	0.0211007	-0.0354152	-0.0614487	-0.00190918	0.00914973	0.0392006	0.0447223	0.0518417	0.0213289	0.0524294	0.000526066	-0.0120585	-0.0220921	-0.0395725	-0.0466891	-0.0231083	-0.0251252	0.00663137	-0.0156145	0.0250463	0.0104073	0.0245128	0.0241043	0.0352872	-0.0550728	-0.00635711	-0.0494742	0.0067803	0.0218618	0.0294454	0.0438182	0.0470581	0.036114	0.0243586	0.0468067	0.00751389	0.0404549	0.0174933	0.0142811	0.0275678	0.0317758	0.0205509	0.00841253	0.0100219	-0.0237156
	-0.0410448	-0.00583821	0.0339419	-0.0128093	-0.00884597	-0.014749	-0.0169981	-0.0294068	0.0750236	0.0194604	-0.00837497	0.00165062	0.0344205	0.0392475	0.0353872	0.0678274	0.0419677	-0.0092039	-0.0201908	0.0398214	-0.0201115	0.00809876	0.0176191	-0.00291989	0.0375255	0.0162746	-0.00424697	0.016088	-0.0120014	-0.0675565	-0.0545569	-0.0185609	0.0270168	-0.0268252	-0.0295747	0.000438625	0.019767	-0.0313969	-0.0441456	-0.0468653	-0.00358036	-0.0039381	-0.00781595	-0.0442913	-0.0284191	0.00140969	-0.0341127	0.0150538	0.00227745
	0.0350498	0.0351697	0.03621	0.0162279	-0.0123866	-0.0127281	-0.0113719	-0.0135157	0.0144471	0.0127283	0.0452593	-0.00114488	0.0161345	0.0596068	0.0311715	0.0223864	-0.0252082	-0.0347111	-0.0221768	0.00177625	0.0123984	0.0272587	0.0186562	0.0171744	-0.0101888	-0.0256848	-0.00799212	-0.00524356	-0.0333526	-0.0450282	-0.018004	-0.0251506	-0.0541571	-0.0397974	-0.0146148	-0.0448689	0.00105477	9.47332e-05	-0.0065904	-0.0515843	-0.00686351	0.00311241	-0.0444168	0.0229256	-0.0393548	-0.0256152	-0.0222254	-0.0182211	-0.0740587
	-0.00128743	-0.0364398	-0.0770776	0.0428467	-0.053741	-0.0924586	-0.0412298	-0.0520274	-0.0334269	-0.0201537	-0.0201861	0.00540946	-0.030717	-0.00615361	0.024892	-0.0156611	0.00222876	-0.0372142	-0.0406978	-0.0368123	-0.0550793	-0.0513634	-0.0531874	-0.056378	-0.00664294	-0.0112629	0.0647213	0.0677203	-0.0176862	-0.00946958	0.0186519	-0.0127215	-0.000127398	0.0148487	-0.00807762	0.0596983	0.0757272	0.0175498	0.0514818	0.0181915	-0.00402528	-0.00296055	-0.00967502	0.00551808	0.0250059	0.100933	-0.00920344	-0.0194429	-0.004893
	0.0168813	0.0328511	0.0314721	0.0397869	-0.00796285	0.0387498	0.0451499	0.0332864	0.0186288	-0.00803736	-0.00935913	-0.0323167	0.0291893	0.00267401	0.00858313	0.00908269	-0.0304083	-0.0399374	-0.0470713	-0.0128029	0.00421615	0.0248913	0.00484625	0.019794	0.000360991	-0.0292691	-0.0149793	-0.0195436	-0.0525371	-0.0517627	0.00160834	0.0251544	-0.0208375	-0.00742819	0.0342832	0.039659	0.0515724	-0.02941	0.0170079	8.81743e-05	0.0306426	0.0121225	0.00917943	0.0211955	-0.0236147	-0.0123651	0.0405683	0.0409696	0.0344761
	0.00798661	-0.0491351	-0.0483865	-0.0334692	0.0146052	0.0065331	-0.0244124	0.0148492	-0.0296011	-0.0334863	-0.0155292	-0.00463914	-0.0182468	-0.0325356	-0.00456829	0.0316208	0.0366066	0.0610977	0.0699192	-0.00820393	0.036361	-0.0147345	-0.011529	-0.0157139	-0.0220083	-0.0111387	-0.00476387	-0.0907328	0.0393429	0.0609127	0.0451494	0.0489083	0.0130533	0.0563482	-0.000714488	-0.00444975	-0.0154044	-0.0244492	-0.0328764	-0.0662337	-0.0492779	-0.0124233	0.0191993	0.0491076	0.0182559	0.00488806	-0.012244	0.0226397	-0.0111817
	0.0836016	0.0215677	0.0235593	0.00963256	0.0171659	0.0103638	0.0340299	0.0615446	0.0449642	0.037422	-0.0210022	0.00321757	0.0155251	-0.0212644	-0.0261507	-0.0251386	0.0708854	0.0448395	0.0444654	0.0483914	-0.0186388	-0.0332864	0.0139145	-0.0203599	-0.0114285	0.0194791	-0.0619149	-0.108891	-0.0241808	1.34924e-05	0.00729884	0.0635593	0.0829956	0.0155976	-0.0283624	0.0352435	0.0115695	-0.0215025	0.0251397	0.0470008	-0.0043904	0.00523291	0.0876793	0.105237	0.0588814	0.0730787	0.0803365	0.0903346	0.112951
	-0.0613473	-0.00197819	-0.0153072	-0.0297127	-0.000680169	-0.0140864	0.0211007	0.0637515	-0.0370524	0.0252437	-0.0237796	-0.0093712	0.0237288	0.0127229	-0.0374765	0.015459	-0.0701836	-0.0856286	-0.0754024	-0.0596624	-0.0910952	-0.0407913	-0.0524177	-0.0474194	-0.0773368	-0.0601465	-0.0828998	-0.060598	-0.039999	-0.0462432	-0.000223472	0.0154049	-0.0374154	-0.00213852	-0.0278543	-0.0275472	0.00156029	-0.033637	0.0112088	-0.0283123	-0.0156029	0.00658981	-0.0355638	-0.0157863	-0.0603653	-0.0214409	-0.00597039	-0.0624531	-0.0250973
	0.0259968	0.0142935	0.0145129	0.0174723	0.000538903	-0.0302008	-0.00570056	0.0112609	-0.00149543	-0.0237234	-0.0107334	0.0122164	-0.0099085	-0.0312542	-0.0244997	0.0598197	0.0250488	0.0237697	-0.0167988	-0.00374217	0.0380158	0.0583943	-0.00954078	0.0123045	-0.0167208	0.0151061	-0.0178267	0.0496358	0.00195813	0.031586	-0.0106605	0.00698815	-0.0342051	0.0154831	0.0795854	0.0165597	0.0235053	0.0364916	-0.0353569	0.00927077	0.0135466	-0.000423807	0.0207426	-0.00716085	0.0407324	0.0380473	0.0295992	0.039471	0.0429906
	-0.0246239	-0.0159758	0.0131249	-0.034476	0.0189577	0.00265719	0.0190199	-0.00360578	-0.0127404	0.000306593	0.0367793	5.40897e-05	0.026767	0.046901	0.0311672	0.0344699	0.020629	0.0354547	0.0917868	0.0428761	0.0693433	0.020255	0.0900554	0.0377737	0.0454973	0.0787009	-0.0204692	-0.0086252	0.0203012	0.0327434	-0.00396569	-0.0408221	-0.0509572	-0.0255421	0.0263453	-0.00235789	-0.0324093	0.0227902	0.00421497	0.00156385	-0.00632572	0.0196031	-0.0696567	-0.0189268	-0.0350389	-0.0197237	0.0182121	-0.0116525	-0.0757883
	0.025699	-0.0169164	-0.0157324	-0.00796218	0.028895	-0.0120415	0.0310097	-0.0230407	0.00768988	-0.026669	-0.0111832	-0.0511524	-0.00335525	-0.0448055	0.0431667	0.0107593	-0.00690381	-0.0304023	-0.0474592	0.00843028	-0.0281982	0.022342	-0.0526003	0.00707105	0.0334876	-0.0331281	0.0161138	0.00771755	0.0136273	-0.00734845	0.012363	0.00752957	0.0193901	0.0417727	-0.0103741	0.0259384	0.00795335	-0.00774894	-0.0388133	0.00476233	-0.00673932	-0.0271473	0.0239914	0.00402698	-0.0124048	0.0456339	0.00179169	-0.0128058	0.0262329
	0.0140358	-0.00607795	0.0127641	0.0464259	-0.028751	0.0143479	0.0035896	0.00319596	0.0362045	0.0448453	0.0416596	0.0300238	-0.0137122	-0.0122957	-0.0302323	-0.00880019	0.0399293	0.0139333	0.031561	0.0329178	0.0277315	0.0263549	0.0566772	0.0243649	-0.0424931	0.0266945	-0.0185441	0.00655582	0.00776163	0.030726	0.0124035	-0.0113643	0.0168739	0.0371453	0.0181312	0.02717	0.00508048	0.0376176	0.0227351	0.018987	0.0122298	-0.0236513	0.0131898	0.0796401	0.0090798	0.0296677	0.00591681	0.0593849	0.0386275
	-0.0396673	-0.0435179	-0.0406802	0.012431	-0.0207725	0.0415003	-0.00867404	-0.0116172	-0.0502807	0.0246875	0.0168937	-0.0217099	0.0290806	0.0584555	0.0651522	0.0368001	-0.0569931	-0.00462714	0.0368617	0.00366005	0.0281827	0.0277251	0.0447451	0.000152702	0.0250283	-0.010885	0.0167313	0.00224341	0.0513685	0.0665251	0.043053	0.0181063	0.0497942	0.0552349	0.0236567	0.037371	0.0364482	0.0262229	0.0257794	-0.00073285	-0.0248468	-0.00676353	0.00391591	-0.0392035	0.0279519	0.0498464	-0.0190113	-0.0466574	-0.0108681
	0.00273491	0.0110675	0.0676595	-0.00397222	0.0686291	-0.0100754	0.00650801	-0.00966597	-0.0432204	-0.0666766	-0.0157314	0.0295904	-0.0210249	0.0322958	0.0709412	0.0297531	-0.0475673	-0.0448435	-0.0543087	-0.0328052	-0.00158536	0.00246071	0.0332167	0.029214	0.0771429	0.026772	-0.0420517	0.0213313	-0.014404	-0.0499297	-0.0310425	-0.0263233	0.00187446	-0.0227981	-0.00714071	0.0129959	0.0117562	0.00285046	0.0123023	0.0618751	0.0795539	-0.0107809	0.00330391	0.00056032	0.0379114	0.00348279	0.0300387	-0.0185995	0.0165369
	0.0370765	0.0277737	0.037915	-0.0112383	0.0104673	0.0152294	-0.0132015	0.0161476	0.00460921	0.0212972	-0.0285825	0.0296828	0.0135905	-0.0947819	-0.020466	-0.0130348	-0.0135501	-0.0368971	-0.0448651	-0.0625769	-0.0291278	-0.00875572	-0.0546171	-0.0338982	-0.0301558	0.0012997	-0.0107187	-0.00474782	-0.0407584	-0.0683893	-0.0369487	-0.0447854	-0.0198037	-0.0528374	-0.0383597	-0.0622889	-0.0248241	-0.0183796	0.0152313	-0.00554535	-0.0189162	-0.018107	0.00271807	0.0305747	0.0438111	0.0149366	-0.00221813	0.00481897	-0.0102413
	0.0461291	0.0392866	0.00134234	0.0633623	0.023667	0.0212491	0.0578521	0.0728661	0.0358042	0.0353592	0.0388421	0.0344371	-0.00969097	0.0282004	0.0196649	0.0379473	0.0342123	0.0282242	0.0558241	0.0558825	0.0521636	0.0283522	0.0218787	0.0535618	0.0174075	-0.037843	-0.0232106	0.0419103	0.0355087	0.02886	0.0355493	0.039095	-0.00714191	-0.0240779	0.0229105	-0.0324725	-0.0367195	-0.00418286	-0.0274286	-0.0416905	0.0135912	-0.0222604	0.0264188	0.0166806	0.00192481	-0.00823237	-0.0279259	6.22198e-05	-0.0197042
	-0.0054836	0.141042	0.0294642	-0.0385356	-0.018693	-0.011873	-0.0236898	0.0129661	0.0184228	0.0179523	0.015605	0.0471483	0.0320431	0.0383344	0.0616772	0.0443078	0.00158492	-0.00902437	-0.0104838	-0.00199429	-0.039503	0.0647036	-0.0154226	-0.00996746	0.018228	-0.0318224	0.0139409	0.0112762	-0.0106253	-0.0281551	-0.000287796	0.0387656	0.034843	-0.00388557	-0.0160643	0.0448102	0.0528624	-0.00622164	0.0200732	0.0463659	-0.00376767	-0.0144153	0.0754489	0.0277028	0.0331967	0.0440322	0.0626177	-0.00923175	-0.0159328
Unintelligible/short
	Gradiometers
Subjects	0.0347503	-0.000821091	0.029872	0.00879398	0.0398165	-0.0146859	-0.00352002	0.0206678	0.0186655	0.0134505	0.0203273	0.0139413	0.0095395	0.00515925	-0.0351307	-0.00122123	0.012763	0.0258257	0.0522264	0.0133722	0.0308068	0.0103617	0.00360836	0.0222945	-0.0411106	-0.0534802	-0.00651831	-0.0201165	0.0513146	0.0494305	-0.00610934	-0.0163531	0.00125704	0.0292409	0.0456788	-0.0116176	0.00228131	0.0208398	0.013373	0.0373942	0.0261589	0.0260028	-0.00238709	0.0107731	-0.0273014	-0.0317378	-0.0128592	-0.0124598	-0.0506197
	0.0260052	0.00448912	0.0109406	-0.00517608	0.00644595	-0.00945553	-0.0473083	-0.0236101	-0.0389472	0.0365258	0.0241088	0.0247205	0.0266487	0.0116936	-0.0141534	-0.0596725	-0.086829	-0.0482143	0.00607045	-0.0063484	0.0080334	-0.04516	-0.0105453	0.0105439	-0.0260223	-0.0136978	0.00206263	-0.0152273	0.0185084	0.0210477	0.00855399	0.00866429	0.00976806	-0.028946	-0.0176671	-0.0473181	-0.0371873	-0.0126134	-0.0292924	-0.0303096	-0.0222536	-0.0626077	-0.00642691	-0.0343886	0.0348912	0.0263212	-0.0197992	-0.00739599	0.00625901
	-0.00701493	-0.012507	0.0377427	-0.00826531	0.00822008	0.00386122	-0.0277642	0.0109545	0.0220826	-0.0708442	-0.0617964	-0.0187138	-0.0197634	0.0319108	0.0470495	-0.0286	0.0299837	0.00370375	-0.0194755	-0.0179168	-0.0229326	-0.00724268	0.00327349	0.0124958	0.0561546	-0.0385626	-0.00432435	0.0556213	-0.0168622	0.0061991	0.0382235	0.011686	-0.023714	0.0570383	0.00243006	0.0129495	-0.0199939	0.0433594	0.000327402	-0.0266353	0.0178707	-0.00489819	-0.0379413	0.0134711	-0.0462606	-0.0224393	-0.0129976	-0.0186401	-0.0640542
	-0.00497868	-0.0233196	0.00473593	0.011066	-0.00354883	0.011378	0.0428865	0.00201101	-0.0276864	0.0575896	0.129818	-0.0322994	0.0593534	0.0477661	0.00814658	0.0122588	-0.0438867	-0.0383525	0.0129532	0.0416301	0.0396341	0.0292431	0.0465322	0.0510193	0.0166541	0.0591434	0.0166164	-0.00785615	-0.0311099	0.0145166	-0.00961069	0.0146502	0.0279796	0.0224413	0.0429987	0.0249783	-0.00737156	0.0239644	0.0119963	-0.0211713	0.0381138	0.102116	0.0137899	0.00256715	0.0418332	0.0225974	-0.0175057	-0.00320433	0.00221526
	-0.0481038	-0.033463	-0.0839471	-0.0770203	-0.0292209	-0.0513868	-0.00943089	-0.0510782	-0.108694	-0.0836393	-0.0430908	-0.0385415	-0.0417468	-0.0310227	-0.0168974	-0.0106865	-0.158558	-0.0624042	-0.0723156	-0.0998148	-0.0151666	-0.0643397	0.0085055	-0.0324269	0.0130142	0.00854237	-0.025007	0.0219605	-0.00213387	-0.0286687	-0.0141674	0.0035192	-0.0100466	-0.03264	-0.0498379	-0.039148	-0.00999396	0.0210392	-0.0295729	-0.0369292	-0.039996	-0.04666	-0.00118017	0.00102987	0.0157373	-0.0109279	0.036635	0.0194727	-0.0337101
	-0.0210491	0.0928069	0.0168829	-0.0191987	0.0394748	-0.0268722	-0.0413089	-0.0053221	0.0394272	0.00208356	0.0067643	0.0290202	0.0226207	0.0305069	-0.0161829	0.0105528	-0.00808907	0.00952031	0.00311234	0.0519469	0.0534872	0.054394	-0.000941357	0.0416123	-0.0216043	-0.00692597	0.0179791	0.0252685	0.0266532	0.0368409	-0.0157198	0.00188414	0.0181279	0.0338555	0.0205102	0.0215405	0.00727065	0.0278752	-0.00191156	-0.00308712	0.0450463	-0.0118727	0.024685	0.00190554	-0.00152075	0.0469952	-0.0345573	-4.07523e-05	-0.0189541
	0.00149731	-0.0208787	-0.00538314	-0.0123288	0.0162987	-0.0106615	0.00728691	0.0319302	0.0417126	0.0273636	0.0633326	-0.00383424	-0.0067099	0.0229633	0.00346513	0.0527827	0.0674104	0.0226367	0.0476205	0.071047	0.06058	0.0224042	0.0700528	0.0592547	-0.00682951	-0.0310793	-0.00147514	-0.00303351	0.00120579	0.00290513	0.0321991	0.0329914	0.0255895	-0.0220955	-0.013189	-0.0231058	-0.00298435	-0.0154861	0.00913671	0.0256372	0.0188023	-0.0248645	0.0445524	0.0206008	-0.0413064	-0.0115145	0.00776629	0.0354143	0.0184165
	0.0787829	-0.0153644	0.0514774	0.0580909	0.015187	0.0283875	0.02781	-0.0229747	-0.0117421	-0.0155726	-0.0354176	0.0228327	0.0168497	0.00134605	-0.00267596	-0.0285585	0.0128304	-0.00827131	0.00556793	0.000769663	-0.00013458	0.00741068	-0.0252634	-0.00611917	-0.00780943	-0.00840857	-0.0130158	0.0243994	-0.0470091	-0.0229686	-0.0291487	-0.00718138	-0.017142	0.00704927	0.0373722	0.0169614	0.040774	-0.049131	0.0623878	0.012526	0.0804541	0.0834355	-0.0329076	-0.0111978	-0.0350797	-0.0484014	-0.00851784	-0.00389296	0.00753949
	0.044105	-0.00353924	0.0371022	0.00239091	-0.0581055	-0.0383254	-0.0410608	-0.0418987	0.02059	0.0124083	-0.0423181	-0.0473973	0.039254	0.00984798	0.0454054	0.0300636	0.0509638	0.00844345	0.0089978	0.0408231	-0.0064623	0.0386017	0.0269938	-0.0549651	0.00323197	0.00342169	0.0287764	0.00952898	-0.00212609	0.0144834	0.0173562	-0.0340522	0.0180344	-0.0168585	0.0289288	-0.00529184	-0.0153409	0.0327947	0.0169511	-0.00487065	-0.0220868	0.0410628	0.00284968	0.0181827	0.0402253	0.0308419	0.040178	0.0249052	-0.0290127
	-0.0120851	-0.0178212	-0.00976643	-0.0474687	-0.0323329	-0.0155176	-0.0263908	-0.0399699	-0.0861396	-0.0114583	-0.00740312	-0.0420912	-0.00340202	-0.016452	-0.053806	-0.0537426	-0.107619	-0.0829544	-0.046255	-0.0470529	-0.0746227	-0.0527283	-0.0174105	-0.0820479	0.0024372	-0.0383103	-0.0496327	-0.0446201	-0.0617095	-0.0405125	-0.0649778	-0.0416651	-0.0216594	-0.0130485	-0.0330353	-0.0314641	-0.00668837	-0.0195467	-0.00603065	0.0299079	0.0415891	0.00726331	-0.0160951	-0.017314	0.0273614	0.0195797	0.0204371	-0.0338217	-0.0854812
	0.0384652	0.0701567	0.0264859	0.0247381	0.00947884	-0.0275508	-0.011369	-0.00339514	0.0145972	0.0445323	0.0236145	0.0145612	0.0107714	-0.0153809	-0.000733497	-0.0165542	0.0518894	0.0809327	0.0786394	0.0270697	-0.0180829	-0.0495674	-0.0191513	-0.0288421	-0.0541059	-0.0280068	-0.0745096	-0.0517331	0.0789952	0.0832711	0.054898	0.0515123	0.0438671	0.0449247	-0.0354481	-0.0267272	-0.0367762	-0.033146	-0.0365419	-0.0134857	-0.00664657	-0.10879	0.0640136	0.015707	0.00405614	-0.019221	-0.0433813	0.0207814	-0.0210182
	-0.0652005	0.00476032	-0.0277099	-0.0650321	-0.00514063	0.00280598	-0.0215736	-0.0627663	-0.0493498	-0.0495658	-0.0719764	-0.0145642	-0.0274873	-0.0425726	-0.037543	-0.00558215	-0.0385491	-0.0610764	-0.0960575	-0.0877954	-0.0427431	0.018244	-0.021025	-0.0175167	-0.00504481	-0.00135038	-0.0104568	0.0275286	-0.0306529	-0.0411937	0.012194	-0.00770737	0.00656309	-0.0132446	-0.0135512	0.0165047	0.0090881	-0.00549602	0.0423095	-0.0140449	0.0333136	-0.00227738	-0.0480827	-0.0148915	-0.00308141	0.00594721	-0.0225817	-0.0412319	0.000729029
	-0.0144273	0.0282127	-0.00601845	-0.0163013	0.00171311	-0.0275569	0.0741068	0.105807	-0.00365967	-0.0395446	-0.0541683	-0.0158938	-0.00536572	-0.0284406	-0.00708036	0.0533741	0.0347081	0.0393812	0.030495	0.00581938	0.0195018	0.0622327	0.00376448	-0.00284259	0.0125841	-0.00471714	0.0396712	0.0273513	0.048552	0.0588597	-0.0204217	-0.0486423	-0.0178179	0.00572108	0.0476707	0.0180405	0.00844331	-0.00517441	0.0101679	0.00810644	-0.0213717	-0.0244437	-0.0150442	0.00358914	-0.0298643	0.00716188	-0.0271823	0.00165091	-0.00257949
	0.0524059	0.00122471	-0.00396094	0.0231568	0.0403817	0.0398818	-0.0287828	-0.0139066	0.0247697	0.0257921	0.00187432	-0.0111224	-0.00626305	-0.0171908	-0.0107138	-0.0496552	0.00766059	-0.0270873	-0.0453531	-0.0320028	-0.0174763	-0.0296346	-0.0623996	-0.0206289	0.0233279	0.0322201	-0.0117183	0.0279394	-0.0424425	-0.0321071	-0.00310691	-0.00165427	-0.0128394	0.0110179	0.00521742	0.00263447	0.0244997	0.0261437	0.0317718	-0.000675852	0.027192	0.00682832	-0.0063217	-0.0622143	0.0331805	0.018556	0.0173202	-0.0390295	-0.0032863
	-0.0326732	-0.0490231	-0.0622509	-0.0420158	-0.0958849	-0.0163855	-0.0454833	-0.0396431	-0.0175282	-0.0211666	0.0173347	-0.0613925	0.0323592	0.0157374	-0.0279201	0.00881706	-0.0568048	-0.0446729	-0.0592357	-0.0122843	0.00886522	0.00879853	-0.0126184	0.0385298	-0.0457765	-0.0349864	0.0216018	-0.0484283	-0.0346024	-0.0470372	-0.0916453	-0.0156019	0.00838205	-0.0401982	-0.0126163	-0.0316237	0.015873	0.0392154	0.0144903	-0.025138	-0.01218	-0.00698054	0.0187177	-0.0246219	0.0367038	0.00385343	0.0277523	-0.00721641	0.0290286
	-0.0406572	-0.0387062	-0.0622201	-0.0567944	-0.0605621	0.0118019	-0.0399619	-0.0565417	-0.0227078	-0.0674166	-0.0456722	-0.029939	0.0165481	0.0366385	0.0367971	-0.0171471	-0.0196335	-0.00728272	-0.00288181	-0.0203167	-0.0490681	-0.0132605	0.0322488	-0.0241793	0.0275415	-0.0119315	-0.029845	0.0298719	-0.0151659	0.0215858	-0.0531944	-0.0577111	0.0313202	0.0104888	-0.0269633	-0.0206685	-0.0135406	0.0153271	0.0218393	-0.0140084	0.0371026	-0.00416627	-0.0186597	-0.0144436	0.0213594	0.015307	0.0224002	0.0314505	-0.00156868
	0.0456376	0.0164844	0.0146193	0.0141372	0.0154911	0.0160816	-0.0204162	-0.0114279	-0.00991052	-0.0315004	-0.0270676	-0.0175352	0.0142401	0.0299316	0.0283476	-0.0261146	-0.0203224	-0.0268743	-0.0083223	-0.0276173	0.0107042	0.036926	0.0491846	0.0530815	0.0184987	0.0125825	0.0718058	0.0574464	-0.0292198	-0.0158601	-7.12627e-05	0.0552783	0.00392578	0.0125273	0.0423809	0.00057191	-0.0179784	-0.00714117	-0.000675633	0.0141022	-0.0134345	-0.000975128	0.0528261	0.0586044	0.0163433	0.00342358	0.0365631	0.0804686	0.0424786
	-0.00526922	-0.0127452	0.0488368	0.00258775	0.064884	-0.0269568	-0.00949851	0.00658528	-0.0119793	-0.0106613	0.000521265	0.0415245	-0.0400051	-0.00510426	-0.00314222	-0.0276169	0.00343206	0.0136325	-0.0109984	-0.00166015	-0.00200453	0.0584589	0.0856896	0.041433	0.0698639	0.0781469	-0.0150045	0.0288471	0.0222846	-0.0131106	0.026076	0.00941073	0.0542251	0.0173562	-0.0181893	0.031029	0.0210132	0.0720297	-0.00209067	0.0475966	0.00544859	-0.00451528	0.0243453	-0.00966219	-0.000550755	0.00357583	0.0272947	-0.10219	-0.0469468
	-0.0293167	0.0289313	0.0237666	-0.0250957	-0.0379952	-0.0108345	0.0110431	0.0122461	0.0416698	0.00731563	0.0083	0.00169615	0.013061	0.0402771	0.0289197	0.00507487	0.0178366	-0.00975904	-0.00153838	0.0162159	0.0188718	0.0152944	0.059554	0.0461807	0.0445372	0.0424072	0.0174997	-0.012473	-0.0187572	0.00879725	0.00317955	0.0240448	0.00931554	0.0147426	-0.00568178	0.00566863	0.00365801	0.0618429	0.0592323	0.0363761	-0.00268835	0.0433165	-0.012967	-0.0192997	-0.0134803	-0.00626722	0.0140884	0.0109232	-0.00540706
	0.0220824	0.00127435	0.000191849	0.0271687	0.0155375	0.0164055	0.0459051	0.0366047	0.022338	-0.0305585	-0.0263425	0.00602884	0.00906265	0.0246398	0.0187094	0.0375855	0.024355	0.0290512	0.0180557	0.0211425	-0.0389718	0.0137962	0.0493807	-0.0293437	0.0172135	0.0124641	-0.00161883	-0.0217581	0.0170625	0.000697188	0.0483939	0.0460727	0.0442756	0.0318571	-0.0547919	0.0165637	0.0503795	0.0898363	0.0470759	0.0654684	0.0893359	0.0391129	0.0633994	0.0116216	0.0578253	0.0828589	0.0380551	-0.00217432	0.0116377
	0.0126347	-0.0343243	-0.0262033	0.0135428	0.00791447	-0.0238909	0.0163682	-0.0205689	-0.0101467	0.00844718	0.0381725	-0.0533256	-0.0262702	0.0196266	-0.00533206	-0.0283583	-0.0875516	-0.0799407	-0.0629253	-0.00283851	-0.00600851	0.0925522	0.0317358	0.0290908	-0.00742891	-0.00531992	-0.0533329	-0.0046037	-0.0551901	-0.0370753	-0.0771803	-0.0706406	-0.0276274	-0.04864	0.00368582	0.026353	-0.00355135	-0.00905827	0.0153026	-0.0156924	0.00112196	-0.00323769	-0.0396098	-0.0279964	-0.0974358	-0.0211176	-0.0700398	-0.0333887	-0.0311478
Unintelligible/long
	Gradiometers
Subjects	0.00216145	0.00146526	-0.0128375	0.038022	-0.0285792	-0.045146	-0.0468171	-0.0154597	0.0254341	0.0188279	0.00147578	0.00297238	-0.00568207	0.0158104	0.0351572	-0.015362	-0.029082	-0.0456223	-0.0964526	-0.0470809	-0.0320918	-0.00947086	-0.0191831	0.0101031	0.0158588	-0.00402806	0.0168255	0.0126732	-0.0234961	-0.103309	-0.0190856	-0.0245185	-0.0204352	-0.0445259	-0.0351148	-0.0365161	0.0127716	-0.0191469	0.041979	0.00913466	-0.0914875	-0.0530382	-0.00280556	0.0268051	0.0570115	0.0343787	0.0523189	0.0341097	0.0118818
	0.0312728	0.0155078	-0.00957192	0.0345931	0.0273139	0.00736258	0.0342636	0.0195656	0.0230778	0.0014483	0.0148748	0.041562	-0.0284284	0.0082142	-0.0369359	-0.021635	0.0267191	0.0100103	0.0327251	0.016268	-0.0170852	0.036718	-0.0297246	0.000752734	0.00669762	-0.00975329	-0.0105575	-0.003095	-0.0227623	-0.00972257	-0.0501053	-0.0604966	-0.0229117	-0.0181184	-0.0013275	-0.0126251	0.00351799	-0.0494108	-0.0530285	0.00283576	-0.00345491	-0.0447012	-0.0512984	-0.0298368	-0.0658401	-0.0301173	-0.0352317	-0.000529339	0.00731332
	0.0131899	0.0278949	-0.00754122	0.00617006	0.00431983	-0.00309473	0.0228421	0.031622	-0.0490648	-0.00316757	0.0114625	0.0187834	0.00338047	0.0380681	0.0558939	0.0395366	-0.033126	-0.0126422	-0.00166719	0.00598306	0.00869621	-0.0222503	0.0288059	0.0101032	0.039605	0.0147139	0.00864919	0.0264213	0.0164184	-0.00584386	0.0114862	0.00509419	-0.0158044	-0.0152284	-0.0150093	-0.0247962	-0.0348277	0.0343333	0.0117731	0.0365671	0.0136442	-0.0212469	-0.0409227	-0.0226337	0.0131045	0.0164415	-0.00498536	-0.0743011	0.0567492
	-0.110428	-0.0371947	-0.0225734	-0.104119	-0.0168214	-0.0531084	-0.00272954	-0.00997136	-0.0257738	-0.0451187	-0.0399452	-0.0551679	-0.0307757	-0.0104556	-0.0701307	-0.0780694	-0.0727054	-0.111026	-0.1181	-0.0814572	-0.0508728	-0.067576	-0.0292086	-0.0378148	-0.0869142	-0.0388559	-0.013074	-0.091654	-0.076175	-0.11765	-0.0152662	-0.0251851	-0.0214035	-0.0369628	-0.0676204	-0.0487099	-0.0532435	-0.0388872	0.0153958	-0.0180529	-0.0321258	0.0194484	-0.00717697	0.00264302	-0.0177165	-0.00237691	-0.0564253	0.0485963	0.0340361
	-0.000634592	-0.0118052	-0.0219048	-0.0131613	0.0199543	-0.0153033	-0.0118072	-0.00287169	-0.00345236	-0.0627074	-0.0020662	-0.0226397	0.0210615	-0.0331036	0.010431	0.0413399	-0.00452094	0.00787687	0.0169552	-0.000982089	0.0342525	0.00649429	-0.04552	0.000963961	-0.0277484	-0.0147656	0.0167593	0.0441	0.0573362	0.0576166	0.0781134	0.0467137	0.0624399	0.0873722	0.0204034	0.0225186	0.0272387	-0.0109227	0.0294881	0.0726868	0.0663314	0.0325041	-0.0028238	-0.00296057	0.0300417	0.0358909	-0.0134658	-0.0106448	0.0766845
	-0.0278726	-0.0328761	-0.0447169	-0.0094432	-0.0380004	-0.0629379	0.0352983	0.0526053	0.00718431	-0.0125955	-0.00985677	-0.0242602	0.0204282	0.0775332	0.0697711	0.0625181	0.0428458	0.0117961	0.00982357	-0.0133175	0.0135089	0.0152718	0.0732426	0.0257604	0.0554817	0.0653867	0.0363836	-0.0127472	0.00470438	0.0266295	-0.0198902	-0.0202819	0.0207971	0.0236566	0.0524268	0.0648327	0.00414078	0.0594919	0.0181578	-0.0213282	0.0310726	0.0275051	0.0380304	0.088141	0.0721282	0.0369926	0.0624733	0.0808168	-0.0459327
	0.013006	-0.0258249	-0.0135995	0.0125513	-0.00794146	-0.0353937	0.0415005	0.0190683	-0.0111103	-0.0163838	0.00312045	-0.0446133	-0.0466958	-0.0279222	0.000792778	-0.00345289	0.00616965	-0.00537408	-0.0158667	-0.0088511	-0.00480437	-0.0310109	-0.0420051	-0.043295	-0.0580669	-0.0731542	-0.0655017	0.000150221	0.00497977	0.0148557	0.0228324	0.0259096	0.0128095	0.0464043	0.0105014	-0.00564907	-0.0061243	-0.0601272	-0.00205645	0.0134016	0.018721	-0.0197856	0.000775641	-0.0221593	-0.0693957	-0.0505856	0.00950768	0.0384678	0.0183857
	0.0433896	-0.0311757	-0.0130183	0.027183	-0.0234344	-0.00974815	0.0116619	0.0367399	0.0364562	0.00400443	0.121828	-0.0361748	-0.0071427	0.0822724	0.0536021	0.0164181	0.0799319	0.0109088	-0.020867	0.0744173	0.0242869	0.0711165	0.0545663	0.0494755	0.0413258	-0.00389869	-0.0109813	-0.0431982	0.022835	-0.0697453	0.0811213	0.0703082	0.0525334	0.0449298	-0.0309233	-0.0138241	-0.0347009	-0.00307891	-0.001007	0.0345815	0.032674	0.0223468	0.0539829	0.0414084	-0.00555209	-0.0277006	0.0719905	0.10582	0.0806095
	0.0088431	-0.00406875	-0.00366429	0.0251349	0.0127625	0.00172	0.0291635	0.0450493	-0.0294501	0.0125021	-0.0305171	-0.0254235	-0.0298623	0.0217329	0.0499037	0.0197335	-0.0132386	0.00782857	0.00307692	-0.0217732	-0.0368338	-0.0123718	-0.022812	-0.0087332	-0.00963334	-0.0491334	0.00722009	-0.00623763	0.0623448	0.0653992	0.0132201	-0.0583869	0.0245741	0.0512387	-0.000107418	0.00841411	0.0230886	-0.0232415	0.0122172	0.0268926	0.00602137	0.0156859	-0.0248967	0.0592165	0.00382048	0.0201432	-0.0152066	0.021148	0.0177376
	-0.0299068	-0.0283568	-0.0243543	-0.0291868	-0.0484489	-0.0257121	-0.0119494	-0.0443254	-0.00732619	-0.0261721	-0.0119968	0.0160015	0.0136375	-0.0439752	-0.0541465	-0.0199096	0.00469435	0.000455699	-0.0288574	-0.0383151	0.0107241	0.00100533	-0.0133272	-0.0258306	0.00564202	-0.0137744	-0.0085862	0.0128535	0.00255264	0.0212316	-0.0482462	-0.0356936	-0.012703	0.0017312	-0.000496286	0.00108341	0.0202424	0.0288171	0.00138891	-0.0128535	-0.0194469	-0.0300876	-0.0392911	-0.0792753	-0.0548665	-0.0188601	-0.0122079	-0.00343301	-0.0324185
	-0.0218861	0.0293361	-0.0182418	-0.0318897	0.00023754	-0.0085651	-0.043492	-0.0425124	-0.0734816	0.00239823	-0.0324696	-0.0250449	-0.0619403	-0.0566047	-0.0453852	-0.0486084	-0.0297809	-0.0125639	-0.0257268	-0.0654554	-0.0324783	-0.0231833	-0.069272	-0.0418995	-0.0459685	0.0175258	-0.0019407	-0.041103	-0.0118727	0.00781318	-0.0304556	-0.0452127	-0.0641415	-0.0362779	0.0426466	-0.00597545	0.0379468	-0.00038765	0.0200017	-0.00907763	-0.0297651	-0.0257262	-0.0407946	0.0019834	-0.035285	0.00516788	-0.0171513	-0.0169755	0.00554629
	0.0378693	0.0760328	0.0478708	0.0440076	0.0213849	0.0120951	0.0290318	0.0117051	0.0462941	0.0196475	-0.0115416	0.0288622	-0.00538421	-0.0116877	-0.0226362	0.018554	0.0144782	-0.0160861	-0.0261424	-0.0189147	-0.0447271	0.00286067	0.0555088	-0.0085129	0.0155716	0.0800066	0.0287164	-0.00353889	-0.0624271	-0.0447787	-0.0360381	-0.0355002	0.00556136	-0.0243347	-0.0488921	-0.0202277	0.0352646	0.0462006	0.0304007	0.0617006	0.0232831	0.0495574	0.0178835	0.0361834	0.0210825	-0.0151247	0.0101222	-0.00391537	-0.00659971
	0.00522024	0.0227733	0.0251709	0.0279137	0.0149158	0.0369712	-0.0716256	0.0454152	0.0144671	0.0264576	0.0174772	0.0560403	-0.00762152	-0.0257977	-0.0143702	0.00778302	-0.00480503	-0.0453776	0.0197228	0.0205622	0.0416004	-0.00996726	-0.00565366	-0.0110326	-0.0400979	-0.0566899	0.0119714	0.00469045	-0.0124151	0.0268799	0.0364616	0.0150318	-0.0228766	0.00986035	0.0124859	-0.0194777	-0.0207073	-0.0433006	0.0119372	-0.0231565	-0.0399277	0.00269342	-0.0161156	0.0159555	-0.000461455	-0.00830853	0.00733159	0.0331299	-0.0217304
	-0.0457153	-0.0596761	-0.0384239	-0.032119	-0.0244273	-0.00248051	0.00733707	-0.0111221	-0.0382779	-0.00261871	-0.017305	-0.0249211	-0.0201333	-0.0125224	-0.00365854	-0.0211995	-0.00736292	-0.020756	-0.045857	-0.0496781	-0.0668871	-0.0286775	-0.0206424	-0.0514983	-0.048737	0.0012925	0.0613848	-0.021005	-0.00601715	-0.0309735	-0.0198375	-0.0250219	-0.0117058	-0.0384888	-0.00125773	-0.00383973	0.0277099	0.0173633	0.0331322	0.00127168	0.0172771	0.01065	0.00764202	-0.00588022	-0.0207397	0.0256123	-0.0309001	-0.0290526	0.00741561
	-0.00418282	0.0203136	0.00700474	0.0150946	-0.0226201	-0.00938706	0.0264444	0.0155812	0.022334	-0.0419333	-0.00304842	-0.0316468	0.0237747	0.0335752	0.010464	0.0289761	-0.0694383	-0.0276835	0.010514	0.00343798	0.0116524	0.0295247	0.0158452	0.0151308	0.0111525	0.00984765	0.0103629	0.0477644	-0.00234837	0.0480857	-0.00686486	-0.014309	0.0335043	0.0279966	-0.0018171	-0.0195082	0.0233127	0.0518883	0.0135054	0.0416625	-0.0177958	-0.000391606	-0.0361068	-0.0293044	-0.0152796	0.0103829	0.0288199	0.017153	0.0302327
	0.01812	0.0265672	-0.00170756	-0.00886732	-0.0159492	-0.0320565	0.000462394	-0.0155353	0.0277409	-0.00151914	0.028865	-0.0187732	-0.0474985	0.022282	-0.0506379	-0.0361492	-0.00933236	-0.0385037	-0.00444737	0.00409445	0.0255741	-0.00446858	0.0267398	0.0393183	-0.0522433	0.00426033	-0.0242574	-0.060888	-0.054661	-0.0256142	-0.0256369	-0.0239735	0.00770729	-0.018518	-0.0220397	-0.00136663	-0.0275096	-0.0320397	0.0498163	-0.0416621	-0.00371413	0.0314821	-0.0236311	-0.024475	-0.0146333	0.033785	-0.00265288	-0.0233573	-0.0019317
	0.0105744	-0.0211885	-0.062365	-0.0566218	0.0120109	-0.0125422	-0.0120884	0.00956439	0.002536	0.0155938	0.031358	0.0079855	0.0655457	0.0451435	0.0978169	0.0291791	0.0483105	0.081396	0.0447107	0.0376606	0.0260955	-0.0449631	0.040904	0.0133745	0.0381856	-0.00768917	0.0479767	0.0359628	0.062662	0.058616	0.0224263	-0.00866113	-0.0256156	-0.0147744	0.0157634	-0.0145994	-0.0337741	0.0365175	0.0457334	0.0256021	-0.0124108	-0.0224786	0.00936873	-0.0669965	-0.0425253	-0.00149818	-0.0568132	-0.0274073	0.00360385
	-0.0108974	0.0291826	0.0184929	-0.0444109	0.00954268	-0.0133967	-0.0201599	0.0278842	0.0214782	0.0222481	0.00483882	0.0138957	-0.0193369	0.0158538	0.0290263	0.0223989	-0.00825279	-0.0181952	0.000967752	-0.0133541	-0.00583515	-0.0356217	0.0340002	-0.0221351	0.0399902	0.0343429	0.0627844	0.068653	0.00397969	0.0248863	-0.0120572	-0.0151837	-0.0308682	-0.00237207	0.00569315	-0.00933384	-0.0185424	-0.00311667	-0.0295168	-0.0385094	-0.0290736	-0.0611136	0.000610384	-0.00222408	-0.00528754	-0.0222036	0.0164211	0.0268127	0.0799142
	-0.0148736	-0.0377876	-0.0014515	0.0401565	0.0510638	-0.0125511	-0.0122084	-0.0315699	-0.0162074	-0.0462745	-0.0398289	0.0536084	-0.0223711	0.0215504	-0.0406122	-0.00465982	-0.0183116	0.0318182	-2.45774e-05	-0.0339208	-9.3823e-05	0.0235752	0.014386	-0.0101927	-0.00173045	0.0277305	-0.0271293	-0.0294343	0.064457	0.0682979	0.00930686	-0.0162089	-0.00614746	0.0225543	0.0349501	0.0524333	0.0497699	0.0640303	0.0233122	-0.0146923	0.0404033	0.0399651	8.69662e-05	-0.0173236	0.0143758	-0.000941848	-0.0358102	-0.0323577	-0.0324002
	-0.0187128	-0.000933496	0.00148988	-0.0278106	-0.0473441	-0.051532	-0.11533	-0.108162	-0.0485845	-0.0285745	0.00421883	-0.0212712	-0.0584717	0.00464491	0.0655741	-0.0621358	-0.0483979	-0.02182	-0.0118245	-0.0495672	0.00228647	0.0186776	-0.00597758	-0.0219664	0.0243866	-0.0274228	-0.013293	0.0133005	0.0062981	0.00870823	-0.00596457	0.00237626	0.00206178	-0.0115184	0.0456859	-0.0170231	0.00648236	-0.00199655	-0.00402668	-0.00626247	-0.0325445	-0.00961226	0.00635252	-0.0127824	0.00973102	0.0188763	-0.012436	-0.0293027	0.0127798
	0.00882631	0.0189198	-0.00299151	-0.021757	-0.0212523	0.0143128	-0.00240787	0.0474522	-0.0272497	-0.0262581	-0.0524611	0.00312124	0.036804	0.0269276	0.037697	-0.000354301	-0.0234417	-0.0349805	-0.0260977	-0.0210226	-0.0457033	-0.0034794	0.00911481	-0.00548704	0.0202205	-0.0177154	-0.00742975	-0.0515171	-0.0226662	-0.00816753	-0.0223846	0.0150481	-0.00226446	0.00118823	0.028885	0.00353309	-0.030133	-0.0795744	-0.0181651	0.0795162	0.0293663	-0.0316999	0.0696748	0.0382521	0.0541689	-0.0219169	0.0576523	0.0766856	0.0313523
[truncated: 53 more columns]

## Sheet: Fig 2F
RSR values in sustained time window
intelligible conditions
	Gradiometers
Subjects	-0.00291631	-0.0303552	0.00358615	-0.0210239	-0.0172581	-0.00526073	0.00136782	0.0169792	-0.00205281	0.0427809	0.0446517	-0.00886855	0.0274221	0.00725701	0.0268216	0.0212821	0.00824606	0.0217287	0.0139744	0.0118312	0.0124967	0.0126271	-0.0134926	0.0133586	-0.0069572	-0.00790701	0.00157561	-0.0253318	0.0447996	-6.16798e-05	0.0159519	-0.0116083	-0.0316578	-0.00781766	-0.00769464	-0.0239731	-0.0135094	0.0366627	-0.0018528	-0.0105582	0.000171073	-0.0321217	-0.0194811	-0.0270709	-0.0132764	0.0218897	-0.0344393	-0.0391817	-0.0227354
	0.0254196	0.0351758	0.00437843	0.0723772	-0.00681082	0.0205145	0.0258172	0.0125597	0.032647	0.0257761	0.00788312	0.0155792	-0.0349134	-0.0322842	0.0110093	-0.00158691	-0.0065838	-0.0107242	-0.0125474	0.0326236	0.0161314	-0.0189417	-0.0227244	0.000684826	-0.015569	0.00896315	-0.0236407	-0.00307754	-0.00783601	-0.00860019	-0.0429717	-0.043149	-0.0480263	-0.0131757	0.000361224	-0.0126337	-0.0082169	0.000658826	-0.00340547	-0.000264423	-0.00256305	-0.00177622	-0.0126111	0.0295765	-0.0107092	-0.0454971	0.0289054	-0.0387402	-0.0166375
	-0.0160974	-0.00410733	-0.000277571	-0.0373865	-0.0217464	-0.0278681	-0.0498553	-0.0269295	-0.02196	-0.0328451	0.0240459	-0.0223836	-0.00017747	0.0192869	-0.0128312	-0.0200218	-0.0288591	-0.0187554	-0.0017353	-0.0312698	0.00692843	0.0165322	0.0274293	0.0348447	0.0213099	0.0119294	-0.00785217	0.0135062	0.00534588	0.00639935	-0.0200191	-0.0518985	-0.0516474	-0.0275664	0.0469131	0.00701758	-0.00272091	0.00387806	0.00291087	-0.0363423	-0.00852787	-0.00819943	-0.0394838	-0.0125185	-0.00995011	-0.00741219	-0.00116035	0.0451806	0.012056
	-0.0311258	-0.0317972	-0.00358	-0.0281146	0.00398208	-0.00477525	-0.0316694	-0.036048	0.0100498	0.0212215	-0.00210162	0.0131234	0.00296653	-0.0182436	-0.025804	-0.0382234	0.0178487	0.0295991	0.0340923	-0.0143579	-0.0226909	-0.0237254	-0.0383356	-0.0402102	-0.0278941	-0.0356954	-0.0170361	-0.0134472	0.0376976	0.0290217	0.0144184	-9.25379e-05	0.000176234	0.00470476	0.00130677	-0.0195158	-0.028301	-0.0221833	-0.0106731	-0.0121451	-0.00521672	-0.0177866	-0.0283666	0.0104048	-0.00886111	0.00752067	-0.0113715	-0.0317067	-0.00982938
	-0.0204137	-0.0212518	0.00340622	0.00577226	0.00777172	-0.0173636	-0.0142764	-0.00262395	-0.0123547	0.0197903	0.0136354	0.0171868	-0.00683197	-0.00695799	-0.00410897	-0.0155388	-0.0298467	-0.0294295	-0.0163927	-0.0158056	-0.0450083	-0.00670758	-0.0107514	-0.0227294	-0.0201362	0.0192046	0.00237307	0.0131496	-0.0281431	0.000965657	-0.0170307	0.0384903	0.0190812	0.0020904	0.0166437	0.0269544	0.0142847	0.0116436	0.026536	-0.00349723	-0.00147886	0.00349434	0.0234642	0.0211145	0.0404586	0.0315318	0.0106347	0.0220916	-0.0210475
	-0.0272819	-0.0134392	0.00651425	-0.0408442	-0.0372236	-0.0201251	-0.010731	-0.0265806	0.0382968	-0.0271476	-0.0429006	-0.0161413	0.0144601	-0.00841728	0.0142921	0.0495993	0.0239822	0.00394843	-0.00665496	0.00230581	-0.0353539	0.00119433	-0.0478261	-0.0286485	-0.0232919	-0.0223334	-0.00596462	-0.034335	-0.00199376	-0.00952429	-0.0202299	-0.0201564	-0.00342451	-0.000312795	0.00259342	-0.00107177	0.00981374	-0.0487278	-0.0272301	-0.0155145	0.00156477	-0.00875821	-0.0119142	-0.0225396	-0.0264573	-0.00514095	0.00759043	0.0235271	-0.00370985
	0.0234921	0.0198948	0.0321375	0.0174767	0.00436497	0.00322244	0.0142984	-0.00343516	0.00228343	0.00140241	0.00635373	-0.0111147	0.00825502	0.0425307	0.0159954	0.0165046	-0.0130027	0.00230795	-0.00589425	-0.00941022	-0.00837283	0.0113701	0.0193398	-0.00873787	-0.0267984	-0.0332593	0.00301826	-0.0111893	-0.0186856	-0.0329751	-0.0234441	-0.0109697	-0.0245798	-0.0414186	-0.0340052	-0.0546418	-0.00214657	-0.0242072	-0.0239442	-0.0375336	-0.00237744	-0.00512259	-0.010255	0.00957964	-0.0126137	-0.0157268	-0.0437163	-0.0182608	-0.0402249
	0.00622687	-0.00891874	-0.0305219	0.0423787	-0.0072635	-0.0527717	-0.0458715	-0.0397832	-0.00799547	0.0110847	-0.000437799	0.0209331	-0.0124407	0.0240783	0.0348776	-0.0163593	0.0222678	0.00534566	-0.0153242	-0.00512811	-0.0334744	-0.00487668	-0.00420893	-0.016808	-0.0466319	-0.00676028	0.0396115	0.0257579	0.0076536	-0.012941	0.00617391	0.0123102	0.0381635	0.0152584	0.019372	0.0524127	0.0403122	0.0142821	0.0574941	0.0611838	0.0285325	0.0204018	0.0128934	0.0203689	0.0513395	0.0712521	0.0282806	0.0127616	0.0562472
	0.00676366	-0.00384606	0.00704079	0.00771068	0.0184437	0.0161264	0.0258257	0.0285806	-0.0215814	-0.0262932	-0.0399562	-0.013968	0.00290738	-0.0145	0.000365516	-0.020426	-0.0125291	-0.0140799	0.00201421	-0.0141809	0.0123179	0.0145857	-0.0133734	-0.00349116	0.0156863	-0.0144666	-0.0267632	-0.02061	-0.0438549	-0.00807702	0.00676161	0.00966693	-0.032385	0.00943716	0.0382266	0.0257794	0.0215607	-0.0208065	0.0265816	0.0130796	-0.0144118	0.00014312	-0.0134622	-0.00407498	-0.0212123	-0.00608002	0.0176997	0.00712404	0.0303376
	-0.0130662	-0.0672448	-0.0154966	-0.011012	0.00766323	-0.0195054	-0.0208747	-0.0126162	-0.0428819	-0.0253769	0.000575447	0.00530788	-0.0126327	-0.0157222	0.000413844	0.0114041	-0.016642	0.00410907	0.00675799	-0.0299051	-0.0100199	0.00184646	0.0150904	-0.00095851	-0.0184531	-0.0152727	-0.0206559	-0.0516365	0.00990673	0.0258135	0.0154719	0.0254002	0.0156696	0.0191394	-0.00978098	-0.00682042	-0.0158421	-0.0114801	-0.0256986	-0.0352397	-0.0190126	-0.0243387	0.0185082	0.0392198	0.0137205	-0.00464512	-0.0170335	0.00980503	-0.000173876
	0.0371444	0.00705198	0.01608	-0.0119535	0.0151606	0.0132345	0.0317525	0.0310177	0.0484265	0.0316757	0.0113488	0.00660378	0.0253277	-0.00033151	-0.00507609	0.00917288	0.052613	0.0416503	0.0559467	0.0451382	0.00738958	0.000641931	0.0127609	0.000400139	0.00671236	0.0169135	-0.0176592	-0.0655069	-0.0112877	0.0235405	-0.00526122	0.0341977	0.045032	0.0275613	0.00398005	0.0294396	0.0303937	0.014075	0.0249133	0.0197263	0.00575281	0.000672701	0.0473751	0.0510119	0.0163605	0.0442081	0.0662144	0.0586463	0.0626841
	-0.056754	0.00598797	-0.00244247	-0.0299876	-0.0014649	-0.0103661	0.0359532	0.0212342	-0.0183526	-0.0136921	-0.0343192	-0.00157458	0.010716	0.00787995	-0.0319655	0.0178966	-0.0316026	-0.033939	-0.0126786	-0.0234022	-0.0305965	-0.0285008	-0.0279178	-0.0275251	-0.0433655	-0.0393876	-0.0235705	-0.00959473	-0.0241579	-0.0162075	-0.00298238	0.000847869	-0.0284753	0.0075098	-0.00172889	-0.0212253	-0.00370639	-0.0416113	0.0175109	0.00282159	0.00687331	0.0169767	-0.0110498	0.0252304	-0.00513492	-0.00430623	0.0125068	-0.0191518	0.0170653
	0.00854414	0.0177787	0.00934792	0.0130666	0.00592728	0.021084	0.02021	-0.00232416	-0.0109992	-0.00352341	-0.00524015	0.0140885	-0.0186586	-0.0236648	0.00584922	0.0606873	-0.0102175	-0.0016246	0.00707332	0.0125752	0.0270689	0.0451366	0.00111727	0.0287347	-0.0300242	0.028181	-0.00857492	0.0209244	-0.00837104	0.0232868	-0.0160605	0.00197708	-0.0191523	0.0189836	0.0565322	0.0312855	-0.00624263	0.0224575	-0.0221154	-0.018997	0.00751376	0.000646805	-0.00803443	-0.0484809	-0.0100942	-0.00664429	0.0210161	0.0265293	0.00943427
	-0.0443387	-0.0305801	0.00642236	-0.0479448	0.0568755	0.0351703	0.0222871	0.00849139	-0.0132711	-0.010928	0.00625465	0.028445	0.0236007	0.0333535	0.0231213	0.0135528	0.00206683	0.0283945	0.0461855	0.0120016	0.056024	0.0160357	0.0468738	0.0323899	0.0179948	0.0603525	0.00183714	-0.0114398	0.0262764	0.0284949	0.00423138	-0.00502514	-0.00638635	-0.0107442	0.0123012	-0.0266182	-0.0271623	0.0236211	0.0146214	0.0444815	0.0281921	0.0599568	0.00545308	0.0304775	-0.0100318	-0.00422318	0.0422792	0.042801	-0.0358001
	0.00230789	-0.0174325	-0.011221	-0.0179069	0.001867	0.0221657	0.025319	0.00505656	0.030096	0.0060449	0.00765119	-0.0161517	-0.00870008	-0.0284025	0.0127376	-0.00963908	0.00528575	-0.0119401	-0.035363	-0.00361662	-0.0202396	0.00613677	-0.0291542	0.0064609	-0.00309389	-0.0230564	-0.0307248	0.0212065	0.0119887	-0.00850365	-0.0170706	-0.0136582	-0.0108517	-0.00856414	-0.0126943	-0.00414356	0.00987574	-0.0266379	-0.00683381	-0.0167017	-0.0281717	-0.0359022	0.00146547	-0.0146318	0.00499719	0.0231031	0.000382956	-0.0166272	-0.0189945
	0.015845	-0.0092859	0.02155	0.0115214	-0.00644579	0.0141907	-0.0131691	0.000622867	-0.00830052	0.018267	0.0359688	0.00688843	0.0212543	0.021573	-0.0200186	-0.00600596	-0.00307695	-0.00794077	0.00855808	-0.00059572	0.0388081	0.0467441	0.0514177	0.0494075	-0.029638	0.0130449	-0.000761151	-0.00418157	-0.00026324	0.0258964	-0.00334345	-0.0198416	0.00977033	0.0334561	0.031752	0.0238154	0.0125652	0.0323931	0.0055855	-0.00421361	-0.0164144	-0.0139096	0.0014506	0.0101589	0.00105604	0.0133466	0.0025853	0.021887	0.0191992
	-0.0150272	-0.0231445	-0.0285381	0.0119542	0.00147575	0.0392106	-0.00877679	0.000689932	-0.0203108	0.017759	0.00864967	-0.00518563	0.00394082	0.0247718	0.028227	0.0146649	-0.0362525	-0.0110981	0.0254595	0.0179365	0.0308959	0.0315603	0.0453505	0.00600377	0.0311611	0.0167725	0.0204037	-0.00166904	0.012364	0.0232791	0.0122532	0.00529677	0.0265386	0.0114237	0.029943	0.0202735	0.0396372	0.0331792	0.0206697	-0.018684	-0.0064122	0.0230455	0.0106051	-0.00403183	0.0161577	0.00917006	-0.023905	-0.0150595	0.00423348
	-0.0164063	0.00903032	0.039249	-0.0148973	0.0487771	0.00216381	0.00390296	-0.00157183	-0.0293275	-0.0269687	-0.017209	0.0138555	-0.00500943	0.00363444	0.0272376	0.00367144	-0.0310009	-0.0301226	-0.0405259	-0.0331857	-0.0219473	-0.017625	0.00178262	0.00158038	0.0394048	0.015621	-0.00652887	-0.00755052	-0.013832	-0.0354789	-0.0172641	-0.00617489	0.00877816	0.00223287	-0.0192321	-0.0107121	0.00259679	0.0307534	0.0283867	0.0386032	0.0522985	0.00569232	0.010463	0.00445427	6.9694e-05	-0.00107705	0.0155387	0.0302557	-0.00694694
	-0.0031909	-0.0038198	-0.00462843	-0.0327279	0.00492299	-0.00484894	-0.0251459	-0.0108965	0.0129994	0.0083196	-0.0192559	0.0152606	0.0116675	-0.0630902	-0.0380369	-0.00226481	-0.000989538	-0.0285777	-0.0251708	-0.024513	-0.0387578	0.0010195	-0.0331981	-0.0214293	-0.0371118	-0.0164643	0.00664844	0.0157214	-0.0339616	-0.0515867	-0.0313038	-0.0359327	-0.0331349	-0.0392753	-0.0332447	-0.0367526	-0.00225177	-0.00284291	0.00971893	-0.00800814	0.00461192	-0.0181214	-0.00152468	0.00917308	0.0314314	-0.00940087	0.00899306	-0.0139664	-0.0114478
	0.0335419	0.0194314	0.00705929	0.0295196	-0.00438485	-0.00428679	0.0241565	0.0314018	0.0164416	0.0201349	0.0380475	0.00822275	-0.0179735	0.00229242	0.0128873	0.0217296	0.0200756	0.0219821	0.0370037	0.0339728	0.0250084	0.0309398	0.0230412	0.038646	0.00382715	-0.0392276	-0.00253762	0.0455662	0.0197243	0.041962	0.0160817	0.0229979	0.00338295	-0.0104204	0.0316039	-0.0165644	-0.036225	-0.00219948	-0.0252342	-0.0241721	0.000585932	0.00485018	0.00906639	-0.015362	-0.0279452	-0.0105749	-0.0277805	-0.00798356	-0.0283157
	-0.000583439	0.100684	0.0320961	-0.0316185	-0.0215138	-0.0207356	-0.0047668	-0.00557337	0.000812441	0.0171871	-0.00074609	0.0181565	-0.012877	0.00194158	0.0193921	0.0266982	-0.00294573	-0.00915414	-0.000974938	-0.00835441	-0.0107131	0.0568611	0.0150188	-0.00918669	0.00669399	0.000677873	0.0121106	0.00548401	-0.0117214	-0.00352301	0.0109088	0.0377657	0.00707718	-0.00377123	0.0197451	0.0344916	0.0189009	-0.0114507	-0.00415279	0.040626	-0.00905685	-0.0279013	0.0385565	0.0098118	0.00464986	-0.000685114	0.0404731	-0.0143822	-0.00853076
[truncated: 53 more columns]

## Sheet: Fig 3A
ITC spectra, entrained window
2 Hz stimulation											3 Hz stimulation
	Frequency											Frequency
	1	2	3	4	5	6	7	8	9			1	2	3	4	5	6	7	8	9
Subjects	0.128276	0.247579	0.10645	0.18331	0.105404	0.174532	0.110506	0.108471	0.106292		Subjects	0.11807	0.0987284	0.214568	0.105706	0.115385	0.232684	0.10482	0.108119	0.142612
	0.116692	0.220512	0.111529	0.215931	0.110247	0.136254	0.125279	0.105301	0.0866959			0.112471	0.123252	0.23962	0.111671	0.12661	0.179579	0.108062	0.100605	0.125968
	0.126431	0.346773	0.118173	0.188885	0.110718	0.170843	0.103303	0.100634	0.0945727			0.118594	0.121658	0.251197	0.11249	0.10206	0.206474	0.0989914	0.0990131	0.125003
	0.120192	0.245878	0.11911	0.164442	0.103577	0.135151	0.112089	0.0980591	0.0976918			0.125091	0.108566	0.238479	0.105032	0.0978244	0.183944	0.0975225	0.111164	0.116511
	0.119466	0.37279	0.120792	0.159871	0.107918	0.118549	0.0975684	0.0923746	0.0931685			0.120848	0.104538	0.181234	0.111249	0.101332	0.165877	0.0992092	0.0992159	0.111015
	0.131012	0.296291	0.115278	0.196369	0.103356	0.13239	0.0985093	0.107118	0.121993			0.128455	0.0980573	0.196502	0.120593	0.0922891	0.183417	0.101998	0.101944	0.120463
	0.118336	0.299693	0.103647	0.113047	0.0931283	0.118791	0.0959132	0.109147	0.10342			0.103729	0.110453	0.235604	0.104369	0.0962368	0.158694	0.10091	0.108749	0.117778
	0.222846	0.298809	0.163837	0.22516	0.159019	0.167202	0.155525	0.144397	0.142053			0.178464	0.16245	0.277147	0.160949	0.152263	0.259559	0.150288	0.164288	0.178931
	0.129323	0.201753	0.116808	0.202369	0.1124	0.158746	0.10358	0.108059	0.106678			0.109126	0.105901	0.184564	0.105568	0.0981663	0.202181	0.0903294	0.10986	0.124198
	0.0984739	0.227261	0.100188	0.115024	0.114485	0.11016	0.105218	0.128446	0.121453			0.118074	0.0968409	0.19321	0.0944386	0.106979	0.125926	0.102349	0.102797	0.0938117
	0.121514	0.322501	0.116487	0.190574	0.105069	0.132253	0.120626	0.09614	0.0948936			0.128432	0.116193	0.287019	0.113675	0.110956	0.186818	0.111226	0.116843	0.111286
	0.100238	0.248518	0.112191	0.15511	0.103945	0.112653	0.0911828	0.103731	0.103099			0.120993	0.100983	0.180541	0.10056	0.099245	0.170513	0.103805	0.105321	0.122071
	0.117732	0.313271	0.111004	0.155112	0.105122	0.145845	0.0977812	0.122849	0.11223			0.115301	0.116999	0.221685	0.111063	0.109087	0.237969	0.102746	0.100547	0.143396
	0.141729	0.312594	0.115931	0.173124	0.11022	0.137165	0.0998715	0.120444	0.104392			0.137365	0.130427	0.326651	0.131942	0.115913	0.21632	0.107696	0.108115	0.157853
	0.122868	0.253912	0.108629	0.176395	0.103948	0.150179	0.0958634	0.115092	0.107289			0.111776	0.112473	0.233954	0.106142	0.10976	0.206332	0.101703	0.116698	0.132549
	0.111079	0.233419	0.119636	0.168891	0.10633	0.133221	0.102275	0.101113	0.113477			0.138967	0.118035	0.137124	0.102212	0.104038	0.161537	0.107744	0.106199	0.094249
	0.115807	0.339185	0.0958292	0.153627	0.100695	0.106037	0.108308	0.108316	0.139962			0.12018	0.115771	0.29262	0.12202	0.117031	0.124433	0.0916154	0.102975	0.107947
	0.112439	0.318949	0.111046	0.109822	0.106535	0.134915	0.110311	0.114548	0.0958223			0.0941307	0.115452	0.277109	0.0929835	0.10257	0.129861	0.112652	0.0973298	0.102305
	0.105992	0.41424	0.112772	0.152675	0.109942	0.185558	0.105709	0.105169	0.101327			0.110686	0.105851	0.261619	0.114517	0.102418	0.214943	0.110115	0.111682	0.14719
	0.125981	0.323521	0.120365	0.13378	0.113778	0.11815	0.123652	0.10442	0.12065			0.15109	0.112247	0.264301	0.112275	0.128105	0.179646	0.109117	0.0924089	0.0870656
	0.118558	0.354142	0.105468	0.131109	0.114326	0.127661	0.120545	0.0994932	0.0939029			0.113151	0.13081	0.182562	0.10875	0.116238	0.147589	0.0830496	0.104257	0.10116
mean	0.124047	0.294838	0.114532	0.164982	0.109532	0.138393	0.108744	0.109206	0.10767			0.122619	0.114557	0.232253	0.111819	0.109738	0.18449	0.104569	0.108006	0.122065
std	0.0247947	0.0558387	0.0131804	0.0325825	0.0124232	0.022317	0.0144373	0.012015	0.0147486			0.0179079	0.0146513	0.047029	0.0143311	0.0136841	0.0368802	0.0127743	0.0142975	0.0226662

## Sheet: Fig 3B
ITC spectra, sustained window
2 Hz stimulation											3 Hz stimulation
	Frequency											Frequency
	1	2	3	4	5	6	7	8	9			1	2	3	4	5	6	7	8	9
Subjects	0.116327	0.11398	0.108642	0.111224	0.105347	0.10636	0.112146	0.122107	0.113959		Subjects	0.136325	0.120997	0.114739	0.107835	0.101404	0.111865	0.111461	0.112317	0.0903721
	0.131598	0.110354	0.105321	0.101341	0.0939023	0.0994412	0.115693	0.102873	0.107406			0.154186	0.126405	0.125449	0.111063	0.103266	0.107378	0.100022	0.107482	0.107764
	0.110341	0.121399	0.0961841	0.10594	0.106604	0.112489	0.100037	0.104272	0.0990428			0.127085	0.101931	0.108619	0.0946944	0.0930411	0.101138	0.0949486	0.117069	0.114304
	0.113578	0.100029	0.10408	0.111387	0.0972076	0.0911599	0.0958317	0.107025	0.105926			0.151479	0.130303	0.119415	0.115378	0.107412	0.106204	0.108779	0.0990002	0.0992103
	0.118659	0.107388	0.128921	0.106038	0.103611	0.104374	0.101075	0.095268	0.106251			0.125759	0.105879	0.114723	0.104324	0.0969996	0.114665	0.1033	0.108777	0.112045
	0.105771	0.104416	0.102184	0.11317	0.0965934	0.0857389	0.107693	0.099826	0.0829241			0.125276	0.11348	0.10263	0.105339	0.109021	0.105523	0.106696	0.114779	0.10864
	0.111646	0.114141	0.107068	0.100222	0.111975	0.104043	0.107305	0.0918937	0.11358			0.0994258	0.0952661	0.12755	0.113812	0.108077	0.0995284	0.102073	0.105913	0.111008
	0.224214	0.178575	0.156473	0.168602	0.175704	0.131884	0.133652	0.156666	0.138722			0.201512	0.169508	0.16497	0.167194	0.162955	0.152346	0.150317	0.13542	0.138711
	0.126227	0.121195	0.104328	0.1031	0.111574	0.0984825	0.0954439	0.0962392	0.0939992			0.129432	0.113808	0.0995758	0.108098	0.119862	0.102259	0.102365	0.107797	0.0891281
	0.117562	0.111667	0.11057	0.0920834	0.108217	0.0995241	0.0990028	0.116687	0.107539			0.105747	0.0969959	0.102233	0.0925361	0.094489	0.0925054	0.0926247	0.0966409	0.105589
	0.142795	0.130843	0.107556	0.111123	0.104453	0.101732	0.098897	0.109522	0.0999669			0.154766	0.135083	0.1478	0.126282	0.122998	0.118105	0.114549	0.113302	0.118125
	0.110619	0.124953	0.114623	0.105616	0.0987987	0.106212	0.106867	0.108655	0.0988964			0.114267	0.108758	0.103583	0.102391	0.111752	0.092642	0.107743	0.0923182	0.102354
	0.11781	0.125011	0.104812	0.10089	0.107895	0.100813	0.108986	0.0986058	0.106687			0.0985301	0.0920414	0.106753	0.1088	0.101418	0.113389	0.117547	0.107198	0.110875
	0.132847	0.135272	0.111875	0.10691	0.119148	0.0993873	0.107915	0.106546	0.10307			0.131739	0.0992407	0.130547	0.130453	0.136376	0.1252	0.134363	0.0951926	0.111897
	0.132508	0.141477	0.12119	0.123362	0.111239	0.104442	0.110113	0.117028	0.0938325			0.119916	0.111376	0.107459	0.106241	0.0964297	0.0948712	0.103675	0.0944427	0.0954368
	0.109974	0.107286	0.103962	0.107345	0.103556	0.0955523	0.11488	0.0977906	0.100805			0.140533	0.112667	0.110186	0.103363	0.10144	0.0966082	0.0960154	0.0895478	0.0825981
	0.111456	0.112013	0.10755	0.0981798	0.105071	0.0969287	0.105552	0.0909838	0.100552			0.113804	0.103346	0.113492	0.110019	0.104626	0.100912	0.0968866	0.0958304	0.105058
	0.103793	0.105323	0.107885	0.0959674	0.123278	0.101939	0.118385	0.110506	0.116495			0.111378	0.101328	0.117821	0.113915	0.116811	0.105345	0.0994176	0.0985297	0.0922552
	0.114769	0.104219	0.0978112	0.107103	0.113386	0.115048	0.0950117	0.106203	0.11067			0.113102	0.105312	0.101181	0.102669	0.097157	0.110734	0.107748	0.0953814	0.094313
	0.134479	0.114226	0.105712	0.111387	0.108796	0.0949683	0.101378	0.120225	0.104044			0.133683	0.11144	0.106921	0.100404	0.0924478	0.104018	0.10567	0.101256	0.100329
	0.131214	0.128875	0.0979423	0.101146	0.106628	0.0977464	0.09671	0.104456	0.0982651			0.113137	0.114267	0.108707	0.109464	0.091283	0.0956849	0.107307	0.0956596	0.111566
mean	0.124676	0.11965	0.109747	0.108673	0.110142	0.102298	0.106313	0.10778	0.104887			0.128623	0.11283	0.115922	0.111156	0.10806	0.107187	0.107786	0.103993	0.104837
std	0.0252346	0.0175062	0.0130585	0.0153397	0.0166056	0.0094184	0.00939164	0.0142295	0.0109341			0.0234436	0.01719	0.0162207	0.0155749	0.0169524	0.0134368	0.0133379	0.0108041	0.0122984

## Sheet: Fig 3C
RSR in time
sensors selected for entrained response
	time
subjects	0.187589	0.194121	0.181093	0.159956	0.133637	0.120329	0.117188	0.125858	0.137771	0.150514	0.152531	0.15836	0.17578	0.192089	0.202236	0.203426	0.20053	0.200419	0.19878	0.194706	0.181048	0.169619	0.157385	0.159337	0.160971	0.168301	0.171161	0.188866	0.215728	0.221685	0.235233	0.235268	0.229825	0.225006	0.227819	0.228801	0.230781	0.241065	0.257679	0.260873	0.253588	0.25682	0.258014	0.253865	0.255825	0.256331	0.257329	0.255434	0.258867
	0.188369	0.189602	0.193684	0.17636	0.153438	0.157899	0.171159	0.169527	0.161701	0.158471	0.163835	0.163742	0.177518	0.187228	0.203141	0.202865	0.193514	0.197028	0.198377	0.194471	0.199869	0.206356	0.212922	0.202645	0.197545	0.194354	0.201611	0.207868	0.195825	0.196769	0.197412	0.20548	0.205216	0.207722	0.204394	0.201853	0.208074	0.212785	0.216486	0.219953	0.218485	0.224565	0.233715	0.232107	0.235529	0.237499	0.240807	0.240719	0.23178
	0.278201	0.274147	0.27092	0.279303	0.282299	0.280737	0.286633	0.300416	0.321517	0.331854	0.334023	0.327491	0.325912	0.322713	0.326366	0.329108	0.325456	0.316504	0.305218	0.302183	0.306068	0.304191	0.293197	0.294374	0.288979	0.291192	0.292172	0.296529	0.295195	0.293471	0.308002	0.325442	0.336992	0.356038	0.367584	0.380901	0.375148	0.370446	0.367798	0.365878	0.361764	0.355362	0.355841	0.352436	0.352257	0.352231	0.357897	0.357156	0.365601
	0.135913	0.135022	0.137833	0.148692	0.158993	0.170944	0.189498	0.21356	0.221437	0.229798	0.234573	0.232814	0.221411	0.205644	0.18656	0.172329	0.175109	0.195301	0.216263	0.221207	0.230228	0.233723	0.238763	0.234822	0.238421	0.246017	0.251152	0.25603	0.251294	0.244087	0.231871	0.225081	0.228599	0.24007	0.248012	0.256456	0.266228	0.265775	0.265777	0.264681	0.261626	0.256887	0.252616	0.249758	0.24672	0.239676	0.236794	0.231984	0.233799
	0.283256	0.276261	0.269248	0.261802	0.272979	0.280227	0.294002	0.303172	0.30373	0.311609	0.321082	0.315775	0.311253	0.313319	0.319976	0.322647	0.319985	0.311534	0.304054	0.311096	0.319507	0.319189	0.319138	0.319213	0.321719	0.337273	0.339819	0.331539	0.317534	0.30523	0.299374	0.300834	0.298367	0.307677	0.322122	0.335733	0.346025	0.353512	0.35703	0.352891	0.352163	0.347458	0.33886	0.32447	0.323804	0.31866	0.313439	0.313285	0.316966
	0.292344	0.292996	0.287459	0.272624	0.258099	0.240272	0.230952	0.229922	0.219969	0.223297	0.227592	0.246109	0.272099	0.287704	0.292211	0.30039	0.293841	0.284811	0.27824	0.274075	0.25933	0.25492	0.248665	0.242329	0.240672	0.233326	0.227332	0.229054	0.236525	0.237321	0.237706	0.240947	0.245789	0.256334	0.262781	0.265791	0.275446	0.275443	0.271249	0.265493	0.263883	0.266895	0.26634	0.26593	0.271594	0.281635	0.299337	0.310471	0.319416
	0.274612	0.295488	0.322195	0.349123	0.361369	0.351311	0.345492	0.330905	0.326982	0.322184	0.309829	0.294713	0.282136	0.265011	0.246704	0.235431	0.243262	0.26114	0.292032	0.327088	0.340715	0.350222	0.354361	0.352804	0.342009	0.334752	0.332056	0.328514	0.332685	0.332462	0.332596	0.323859	0.328007	0.327668	0.331934	0.332459	0.339151	0.345319	0.347081	0.339578	0.329759	0.325583	0.314632	0.309738	0.310922	0.308535	0.306553	0.297574	0.29498
	0.193007	0.191326	0.195961	0.208032	0.214002	0.220576	0.240123	0.242744	0.251116	0.263689	0.266185	0.255724	0.237138	0.202473	0.160231	0.121854	0.106675	0.113624	0.141139	0.170177	0.198529	0.224205	0.237585	0.255425	0.274362	0.286388	0.290977	0.302133	0.313592	0.306404	0.282709	0.262474	0.239408	0.224677	0.221974	0.217494	0.203123	0.204794	0.201613	0.217681	0.232335	0.239813	0.245638	0.258029	0.272208	0.28	0.282172	0.281534	0.266507
	0.175315	0.170941	0.16554	0.154874	0.148919	0.157516	0.170994	0.17664	0.179381	0.159229	0.156737	0.157192	0.164397	0.163552	0.164943	0.185059	0.194663	0.196412	0.185479	0.192911	0.195063	0.194458	0.200355	0.202032	0.198967	0.188995	0.180686	0.174358	0.162076	0.139793	0.140419	0.132562	0.130687	0.117144	0.1151	0.117386	0.122182	0.135177	0.146948	0.164805	0.175939	0.186804	0.185423	0.19036	0.186402	0.187656	0.180317	0.173781	0.182117
	0.178238	0.183038	0.188143	0.179639	0.187351	0.194641	0.201271	0.201873	0.207183	0.213122	0.224257	0.233199	0.229887	0.225194	0.230357	0.238667	0.242379	0.244731	0.242594	0.236261	0.233671	0.237326	0.242998	0.245972	0.230809	0.223185	0.221163	0.216248	0.21755	0.21123	0.208152	0.201792	0.205335	0.203896	0.207328	0.211756	0.214325	0.210965	0.22549	0.23814	0.244265	0.243469	0.243325	0.24359	0.242744	0.243077	0.238942	0.232944	0.224445
	0.269785	0.276486	0.283042	0.29266	0.306487	0.32112	0.337019	0.336755	0.333361	0.32806	0.321723	0.320933	0.327506	0.331851	0.319637	0.302072	0.286641	0.282076	0.284648	0.295952	0.294252	0.293656	0.29632	0.301613	0.309538	0.315069	0.324085	0.338531	0.351492	0.364059	0.368652	0.369494	0.377127	0.391718	0.391158	0.389872	0.383834	0.37871	0.370464	0.360788	0.348076	0.343468	0.344712	0.351048	0.356716	0.37213	0.375028	0.381478	0.384363
	0.136704	0.127904	0.119457	0.109011	0.115079	0.116407	0.126792	0.125804	0.120211	0.126383	0.139491	0.151305	0.159311	0.163615	0.166223	0.167577	0.16567	0.156028	0.160037	0.173069	0.167778	0.174128	0.176586	0.185344	0.190739	0.207376	0.210104	0.201102	0.207262	0.209394	0.225463	0.226119	0.226158	0.218457	0.212078	0.217143	0.214891	0.211248	0.214845	0.207508	0.209905	0.216054	0.210986	0.206285	0.203056	0.205131	0.203643	0.208863	0.212132
	0.21371	0.22739	0.226209	0.221306	0.213535	0.206298	0.20212	0.207328	0.216276	0.228966	0.231904	0.239433	0.249962	0.255306	0.263419	0.267514	0.260445	0.253066	0.242489	0.246171	0.253564	0.259588	0.264565	0.265762	0.272901	0.283812	0.2854	0.295458	0.306162	0.300162	0.286261	0.294811	0.287172	0.279631	0.275555	0.28478	0.286486	0.292118	0.296009	0.292882	0.28188	0.288404	0.284218	0.283078	0.294502	0.309748	0.319312	0.330758	0.334048
	0.274267	0.273258	0.268728	0.263563	0.262678	0.269348	0.265862	0.269977	0.271609	0.273589	0.274932	0.279361	0.282003	0.279615	0.288234	0.299987	0.310008	0.3255	0.339045	0.355229	0.371455	0.384878	0.39547	0.390863	0.396565	0.382693	0.365911	0.351149	0.346656	0.348453	0.360932	0.367613	0.38451	0.399904	0.404836	0.418415	0.424906	0.43229	0.430453	0.428661	0.416989	0.408827	0.399131	0.37856	0.364294	0.354506	0.35441	0.360079	0.373192
	0.226595	0.234409	0.235471	0.235033	0.235234	0.243055	0.249175	0.255244	0.258866	0.253751	0.252805	0.248673	0.24511	0.242241	0.228665	0.23288	0.236403	0.242279	0.249274	0.252364	0.254885	0.253286	0.24812	0.233468	0.222526	0.223049	0.241313	0.257839	0.258175	0.264526	0.275939	0.283193	0.29216	0.295901	0.292905	0.291431	0.286227	0.274852	0.259282	0.253824	0.254228	0.259826	0.266344	0.271783	0.266375	0.265966	0.260016	0.252042	0.245634
	0.145113	0.143206	0.144137	0.139349	0.127085	0.1154	0.106607	0.09204	0.0998099	0.110169	0.110916	0.105691	0.093472	0.0898274	0.0925254	0.0836292	0.0781742	0.0822707	0.07472	0.0720538	0.0668518	0.0585011	0.0574259	0.0489737	0.0376459	0.0403312	0.042038	0.0574874	0.0734628	0.0879636	0.0988776	0.112762	0.122117	0.124756	0.13304	0.142033	0.15739	0.152354	0.152408	0.161316	0.166035	0.164551	0.154614	0.144935	0.14885	0.139414	0.134031	0.137555	0.130587
	0.298028	0.303834	0.310314	0.316131	0.318989	0.323901	0.325107	0.330327	0.315961	0.304511	0.303232	0.288957	0.288991	0.286501	0.283322	0.280465	0.291037	0.302287	0.30697	0.33572	0.370859	0.377482	0.372069	0.373097	0.396638	0.401969	0.392666	0.376237	0.374373	0.382215	0.379094	0.38167	0.399076	0.402164	0.401541	0.401643	0.412106	0.423993	0.434518	0.439329	0.441058	0.439622	0.448776	0.456874	0.46032	0.455947	0.458192	0.445189	0.446491
	0.302252	0.337222	0.368284	0.390319	0.40118	0.408628	0.421964	0.436204	0.443101	0.439492	0.434283	0.416901	0.399759	0.383051	0.36241	0.340619	0.327689	0.333889	0.341464	0.354958	0.368642	0.375398	0.378164	0.378669	0.380351	0.378651	0.372781	0.368541	0.372838	0.367043	0.359494	0.354161	0.353217	0.351357	0.352612	0.352108	0.36296	0.365303	0.361753	0.36149	0.356677	0.351866	0.355158	0.369302	0.378934	0.382505	0.381496	0.382678	0.382732
	0.376814	0.378544	0.373417	0.382655	0.39635	0.41938	0.433237	0.445359	0.446914	0.447085	0.449995	0.461178	0.465191	0.460919	0.460629	0.451158	0.44832	0.450274	0.455033	0.46312	0.472634	0.472414	0.446945	0.43281	0.421023	0.411747	0.39352	0.384911	0.382546	0.386139	0.390521	0.393994	0.39538	0.403969	0.424597	0.447112	0.461975	0.475349	0.484042	0.476298	0.477822	0.478275	0.473657	0.460171	0.461854	0.467966	0.471299	0.473523	0.466166
	0.297505	0.307945	0.319702	0.339966	0.365971	0.386301	0.394272	0.396566	0.400286	0.407896	0.39928	0.386121	0.368813	0.337879	0.301447	0.27006	0.241762	0.224288	0.219712	0.235906	0.257936	0.279479	0.294246	0.311085	0.323787	0.323859	0.324948	0.333194	0.336373	0.33764	0.329464	0.319371	0.30985	0.313031	0.32307	0.341782	0.355345	0.352784	0.350975	0.348581	0.360221	0.361128	0.361629	0.358981	0.360369	0.365154	0.358714	0.349727	0.354528
	0.297782	0.300742	0.295897	0.292559	0.294662	0.296852	0.291746	0.295788	0.308841	0.320532	0.320265	0.321048	0.308669	0.309457	0.316202	0.309595	0.298063	0.281416	0.274156	0.273941	0.283026	0.283232	0.294223	0.308568	0.30804	0.311963	0.31542	0.315585	0.315999	0.320814	0.314816	0.307084	0.297193	0.286349	0.274904	0.267043	0.261761	0.263826	0.265676	0.272602	0.278912	0.275657	0.281944	0.287794	0.287012	0.280966	0.282426	0.300849	0.319845
sensors selected for sustained response
	time
subjects	0.0495412	0.0574366	0.0478516	0.0184521	-0.00669936	-0.0105326	-0.00562582	-0.00176479	-0.00386209	0.00446244	0.00516643	0.00427042	0.0149557	0.00047025	0.00261612	0.0114882	0.00273009	0.00865426	0.00701264	0.0277543	0.0266608	0.0128955	0.00482228	0.00573802	-0.00562922	-0.00908762	-0.00162101	0.0183156	0.0225126	0.0224785	0.0300534	0.0330991	0.0547469	0.0624999	0.0613469	0.0419974	0.0236832	0.0201581	0.0511523	0.0731631	0.0819222	0.08806	0.0984835	0.0909981	0.0801698	0.0723303	0.0692386	0.0807542	0.0727559
	0.0594362	0.0685045	0.0797597	0.0705832	0.0536831	0.0357063	0.0428916	0.0466376	0.0447523	0.0490612	0.0511944	0.0346881	0.0241422	0.0402662	0.0505274	0.063303	0.0670783	0.0933743	0.11019	0.10881	0.0999598	0.0835973	0.0839499	0.0846389	0.101409	0.11539	0.129594	0.127324	0.12136	0.0997218	0.0998844	0.102963	0.0896081	0.0903652	0.0938901	0.0887911	0.0892707	0.0747762	0.0745367	0.0977744	0.11067	0.102368	0.0991762	0.0978326	0.0972029	0.0859415	0.0753541	0.0726666	0.082105
	0.0322976	0.034626	0.0268806	0.0254278	0.0240373	0.0296928	0.0430429	0.052733	0.0691351	0.0762424	0.0867025	0.0804597	0.0806067	0.0844959	0.0715397	0.059995	0.0528667	0.0528627	0.0397392	0.0196819	0.00574128	0.00535103	0.0163382	0.00318698	0.016784	0.0280492	0.0289231	0.0173281	0.0290112	0.0483653	0.054011	0.0618517	0.0713299	0.0759798	0.0777426	0.0699119	0.0627625	0.0633648	0.0679721	0.0747167	0.0806721	0.0653456	0.073534	0.0794494	0.0711596	0.0620687	0.0570742	0.048067	0.0579357
	0.113868	0.123178	0.124665	0.126209	0.124653	0.128537	0.138291	0.156031	0.158876	0.155704	0.163976	0.171053	0.170096	0.164976	0.157103	0.15264	0.156021	0.161775	0.16829	0.160381	0.159383	0.161865	0.162017	0.163203	0.168382	0.15628	0.146472	0.136647	0.135247	0.140174	0.125654	0.108706	0.107643	0.101999	0.100917	0.106315	0.110156	0.113461	0.123835	0.117835	0.118598	0.106829	0.110171	0.116752	0.129346	0.128536	0.130532	0.123597	0.129082
	0.0208018	-0.00149342	0.0121732	0.0279882	0.0353712	0.0362874	0.04376	0.0438885	0.0653432	0.0756636	0.0810669	0.0786467	0.0872949	0.0813769	0.0666415	0.0650326	0.072785	0.0555606	0.0467688	0.0523451	0.0478147	0.0495588	0.0647518	0.056968	0.0717796	0.0834057	0.0787095	0.0860371	0.101007	0.103584	0.0859087	0.0777153	0.0683082	0.0804986	0.103167	0.105943	0.105802	0.117678	0.131922	0.14019	0.135846	0.114009	0.0990158	0.102207	0.0973473	0.0806928	0.0704894	0.0540464	0.0370503
	0.0474999	0.0484882	0.0404925	0.0275851	0.0397556	0.03376	0.0387146	0.0488043	0.0597325	0.0736678	0.0783011	0.0831122	0.0804039	0.0850853	0.0877663	0.0820213	0.0777648	0.0612995	0.0417347	0.050613	0.0573221	0.067208	0.0614324	0.0585911	0.0580821	0.0550013	0.0463406	0.0340291	0.0368034	0.0389571	0.0359086	0.032302	0.0201884	0.0240072	0.026638	0.0346936	0.0514807	0.0556878	0.0414211	0.0307715	0.0367357	0.0497146	0.0598574	0.0676867	0.0683874	0.0575108	0.0481947	0.0501797	0.0395971
	0.108262	0.115885	0.115338	0.109785	0.091961	0.0636728	0.0393791	0.0265443	0.0233721	0.0311913	0.0253139	0.0196018	0.0180106	0.0158331	0.0333702	0.0529146	0.0603132	0.0738781	0.0898645	0.113767	0.127614	0.102195	0.0875827	0.0658756	0.0448246	0.0311719	0.0343822	0.0395921	0.0405207	0.0415925	0.0360334	0.0442638	0.0447378	0.0418471	0.0394823	0.0466031	0.0399163	0.0347864	0.0320223	0.0313156	0.0310879	0.0329003	0.0301775	0.0265669	0.0264087	0.0374677	0.062269	0.0800329	0.0790265
	0.00525466	0.00208416	0.00463364	-0.00089133	0.0168419	0.0245077	0.037566	0.0213803	0.0115347	0.0189625	0.0369536	0.0430434	0.0419676	0.0417708	0.0487551	0.060013	0.0653958	0.082368	0.110026	0.131785	0.141589	0.162623	0.172959	0.154702	0.141492	0.130198	0.115103	0.0961307	0.083658	0.0724918	0.0560433	0.0529996	0.0336586	0.0274954	0.0227015	0.0247024	0.024588	0.0193459	0.0186486	0.0170864	0.0178275	0.023863	0.0230905	0.0114653	0.00776524	-0.0103527	-0.0103949	-0.00206901	0.0210717
	0.068867	0.0647906	0.0492259	0.0230291	-0.0131626	-0.0227862	-0.0228216	-0.0122671	-0.00766085	-0.0115951	0.018625	0.0345067	0.0575186	0.0843936	0.105194	0.102884	0.0906725	0.103757	0.108287	0.103782	0.114421	0.0926256	0.0859127	0.0733852	0.0584362	0.0687055	0.0821196	0.0689163	0.0584141	0.0587167	0.0752334	0.0763502	0.0472114	0.0372035	0.0495892	0.0587883	0.033737	0.0219667	0.030671	0.0359144	0.0451982	0.0566434	0.0591583	0.0636417	0.0654064	0.0737627	0.0888969	0.0785143	0.0751428
	0.0402544	0.0367159	0.0553386	0.0603657	0.0629186	0.0535651	0.0423574	0.0471943	0.0392994	0.0458814	0.0426036	0.0439911	0.0361829	0.047259	0.0337666	0.0454484	0.0440513	0.0385418	0.0319992	0.0349448	0.0507065	0.0573211	0.055943	0.0475355	0.0512766	0.0374827	0.0369564	0.0229954	0.0158579	0.0156618	0.0232547	0.0244818	0.00951972	0.0191491	0.0272141	0.0242393	0.0142877	0.0141344	0.0161855	0.0200942	0.0306696	0.0336944	0.0195181	0.0317112	0.0419392	0.035299	0.0578771	0.0686177	0.0697333
	-0.0340525	-0.0247816	-0.0102939	0.0142489	0.0325171	0.0459278	0.0760476	0.0845168	0.0967724	0.0996194	0.09601	0.0908541	0.0857487	0.0897099	0.0884874	0.0776082	0.0707351	0.0753691	0.0767929	0.0782383	0.0839045	0.086618	0.094138	0.106269	0.12254	0.123932	0.120177	0.131039	0.142102	0.137283	0.134774	0.131679	0.132505	0.118549	0.113702	0.118964	0.113668	0.105539	0.0928253	0.0632744	0.065177	0.0607714	0.0489431	0.0543355	0.0725496	0.0978827	0.118337	0.135864	0.15632
	0.0198756	0.00126448	6.09046e-05	-0.00671971	-0.013018	-0.0280927	-0.0256312	-0.0120057	-0.014094	-0.0175334	-0.013462	-0.0223701	0.00288453	0.0182789	0.0314432	0.0401555	0.0531961	0.058428	0.0501303	0.0349819	0.0468672	0.0431334	0.056944	0.0465676	0.0452077	0.0450983	0.046641	0.0318319	0.0265489	0.0339239	0.0135927	0.00651283	-0.00592744	-0.0187705	-0.019285	-0.0251005	-0.037142	-0.041111	-0.0472853	-0.0344346	-0.024407	-0.0103477	0.00439881	0.0305325	0.0415947	0.0274718	0.0120071	-0.00706532	-0.00399521
	0.0303821	0.0331203	0.0262674	0.0209818	0.0224687	0.0276621	0.0231392	0.0188955	0.0337122	0.044824	0.0438461	0.0468325	0.0436645	0.0522227	0.0626936	0.0699367	0.0699151	0.0571061	0.0465507	0.0424915	0.0368906	0.0296114	0.0275759	0.0285504	0.0356681	0.0422422	0.0341307	0.036578	0.0391413	0.0280256	0.0306282	0.039145	0.0597337	0.0840624	0.0977292	0.0975745	0.0970976	0.10824	0.12245	0.122987	0.122822	0.124179	0.12019	0.113761	0.122266	0.130575	0.134551	0.137182	0.144385
	0.0550622	0.0597277	0.0544281	0.0486699	0.0280592	0.0231341	0.00991012	-0.000728988	-0.00292915	0.00396573	0.0183727	0.0336352	0.0401432	0.066173	0.0868662	0.107449	0.129066	0.129023	0.132724	0.135583	0.130365	0.120421	0.108822	0.092113	0.0688706	0.051943	0.0330723	0.0114738	0.00651697	0.000463971	0.00526355	0.0168728	0.0355482	0.0524548	0.074674	0.091297	0.103695	0.108703	0.111062	0.105423	0.100874	0.0823682	0.0799664	0.071753	0.0671923	0.061151	0.0668765	0.0633062	0.0662932
	0.0677799	0.0320846	0.0066791	-0.021309	-0.029775	-0.0256359	-0.004405	0.0217428	0.0390846	0.0643684	0.0880313	0.100117	0.101162	0.0933395	0.0830947	0.0609418	0.0443864	0.0396364	0.0370739	0.0282145	0.0299092	0.0304436	0.0240195	0.036407	0.0523359	0.0746057	0.0953156	0.101701	0.120779	0.129836	0.139164	0.141249	0.139418	0.133898	0.125708	0.102375	0.0923537	0.0772301	0.0677875	0.0716072	0.0776863	0.0838621	0.0994168	0.0994378	0.0890008	0.0925427	0.0900188	0.0984558	0.0947395
	0.112245	0.0917325	0.0828866	0.0893468	0.0725085	0.0615453	0.0766251	0.0828635	0.0838876	0.0704623	0.0718595	0.0728871	0.077136	0.082456	0.0880163	0.0874148	0.0625849	0.0271748	0.00708287	0.00163811	-0.00527635	-0.00623369	-0.0041625	0.00590445	0.00730688	0.00401676	0.0013588	0.016563	0.0316648	0.0438507	0.0525769	0.0356604	0.0121077	0.00428798	0.00913173	0.000916871	0.00120889	-0.00568806	0.00591989	0.0118338	0.0186776	0.0317568	0.0249771	0.0247158	0.0301217	0.0280199	0.0289031	0.0604122	0.0690826
	-0.0104296	0.00356359	0.0125774	0.0334882	0.0172788	0.0295563	0.0297379	0.0282481	0.0305411	0.0627173	0.0776263	0.0700534	0.0814988	0.0762103	0.0635955	0.0576644	0.0649347	0.0649725	0.0482938	0.0624935	0.0718129	0.0738651	0.0375297	0.0336555	0.0484538	0.0709793	0.0704043	0.0741092	0.114635	0.125585	0.121819	0.108637	0.121902	0.136097	0.115268	0.0938423	0.0736936	0.0629498	0.0441217	0.0687301	0.0930382	0.0930934	0.0844472	0.101373	0.0995929	0.0971938	0.0830857	0.0861585	0.0924388
	0.203136	0.229668	0.238846	0.236928	0.246706	0.237778	0.247672	0.254691	0.253151	0.26659	0.278884	0.283222	0.288536	0.273255	0.264393	0.252151	0.236758	0.23689	0.238586	0.220464	0.204211	0.200672	0.196599	0.192319	0.177609	0.162577	0.15153	0.15782	0.165873	0.169679	0.174162	0.17867	0.196861	0.205445	0.194127	0.189629	0.198078	0.204625	0.19231	0.176601	0.163733	0.151191	0.143859	0.150244	0.160206	0.157511	0.154272	0.162454	0.170363
	0.112798	0.097387	0.105094	0.112627	0.114889	0.120386	0.149435	0.162476	0.172241	0.186701	0.201616	0.208141	0.208995	0.196	0.197282	0.191244	0.186798	0.193166	0.192004	0.190039	0.186173	0.183347	0.190746	0.196046	0.192172	0.18223	0.163779	0.142519	0.123089	0.12464	0.113261	0.118762	0.119152	0.112154	0.108969	0.115347	0.119127	0.12642	0.126521	0.122676	0.118262	0.10766	0.121622	0.128613	0.137454	0.135797	0.143444	0.150198	0.15896
	-0.0163997	-0.012766	-0.0117988	-0.00136256	0.000713082	-0.000660559	-0.0111886	-0.00782012	-0.00972203	-0.0235241	-0.0319673	-0.0376553	-0.0520196	-0.0525252	-0.056411	-0.0634373	-0.0703009	-0.0779874	-0.0683861	-0.057529	-0.0419071	-0.0257904	-0.0138221	-0.0152266	-0.00628556	0.0067912	0.00824113	0.00142188	0.0131922	0.00697687	0.0376573	0.0672882	0.0709463	0.0800494	0.0706679	0.0682304	0.0640079	0.045251	0.0287448	0.027651	0.056515	0.0542323	0.0415922	0.0470883	0.0549892	0.0438867	0.0197051	0.00862534	0.00314516
	0.112456	0.113437	0.112711	0.125355	0.110391	0.106645	0.115113	0.118911	0.131028	0.12952	0.127585	0.127536	0.12742	0.121278	0.124149	0.103493	0.0956545	0.0908561	0.0873555	0.0941058	0.0966184	0.0949382	0.10969	0.136626	0.142966	0.140009	0.151461	0.144083	0.12237	0.101772	0.0735837	0.0693482	0.0660388	0.0606556	0.0485369	0.0496789	0.0611473	0.0630647	0.0769656	0.0902244	0.0831449	0.0805132	0.062931	0.0538427	0.0546177	0.0585078	0.0686015	0.0767482	0.0830633
[truncated: 131 more columns]

[truncated: 16 more sheets: Fig 4E, Fig 4F, Fig 4G, Fig 5A, Fig 5C, Fig 5D, Fig 5E, Fig 6F, Fig 6G, S1 Fig A, S1 Fig B, S1 Fig C, S1 Fig D, S2 Fig, S3 Fig, S5 Fig A]
